# Supplementary material for: Bis[N-(2-pyridylcarbon­yl)pyridine-2-carboximidato]iron(III) perchlorate methanol solvate
Source: Acta Crystallogr Sect E Struct Rep Online. 2009 Oct 10;65(Pt 11):m1340. doi: 10.1107/S1600536809040549 (PMC2971300; doi:10.1107/S1600536809040549)
Supplement: Supplementary file 1 [file e-65-m1340-sup1.cif]

##############################################################################
###                                                                        ###
###        Electronic paper (Acta Crystallographica Section E)             ###
###                                                                        ###
##############################################################################
#                                                                            #
# This CIF contains the data in a paper accepted for publication in Acta     #
# Crystallographica Section E. It conforms to the requirements of Notes      #
# for Authors for Section E, and has been peer reviewed under the auspices   #
# of the IUCr Commission on Journals.                                        #
#                                                                            #
# Full details of the Crystallographic Information File format               #
# are given in the paper "The Crystallographic Information File (CIF):       #
# a New Standard Archive File for Crystallography" by S. R. Hall, F. H.      #
# Allen and I. D. Brown [Acta Cryst. (1991), A47, 655-685].                  #
#                                                                            #
# The current version of the core CIF dictionary is obtainable from          #
# ftp://ftp.iucr.org/pub/cif_core.dic. The current version number is 2.4.    #
#                                                                            #
# Software is freely available for graphical display of the structure(s) in  #
# this CIF.  For information consult the CIF home page http://www.iucr.org/  #
# cif/home.html                                                              #
#                                                                            #
# This file may be used for bona fide research purposes within the           #
# scientific community so long as proper attribution is given to the journal # 
# article from which it was obtained.                                        #
#                                                                            #
##############################################################################
                                             
data_I
_audit_creation_method     SHELXL-97
_chemical_name_systematic
;
Bis[<i>N</i>-(2-pyridylcarbonyl)pyridine-2-carboximidato]iron(III) perchlorate
methanol solvate
;
_chemical_name_common     ?
_chemical_formula_moiety     'C24 H16 Fe N6 O4 +, Cl O4 -, C H4 O'
_chemical_formula_sum     'C25 H20 Cl Fe N6 O9'
_chemical_formula_iupac     '[Fe (C12 H8 N3 O2)2] Cl O4, C H4 O'
_chemical_formula_weight     639.77
_chemical_melting_point     ?
_symmetry_cell_setting     triclinic
_symmetry_space_group_name_H-M     'P -1 '
_symmetry_space_group_name_Hall     '-P 1'
loop_
    _symmetry_equiv_pos_as_xyz
    'x, y, z'
    '-x, -y, -z'
_cell_length_a     8.799(3)
_cell_length_b     11.603(4)
_cell_length_c     14.356(6)
_cell_angle_alpha     109.507(4)
_cell_angle_beta     103.394(3)
_cell_angle_gamma     100.091(3)
_cell_volume     1292.0(8)
_cell_formula_units_Z     2
_cell_measurement_reflns_used     5465
_cell_measurement_theta_min     3.021
_cell_measurement_theta_max     27.787
_cell_measurement_temperature     143(2)
_exptl_crystal_description     block
_exptl_crystal_colour     red
_exptl_crystal_size_max     0.32
_exptl_crystal_size_mid     0.26
_exptl_crystal_size_min     0.23
_exptl_crystal_density_diffrn     1.645
_exptl_crystal_density_meas     ?
_exptl_crystal_density_method     'not measured'
_exptl_crystal_F_000     654
_exptl_absorpt_coefficient_mu     0.755
_exptl_absorpt_correction_type     multi-scan
_exptl_absorpt_process_details     '(SHELXTL; Sheldrick, 2008)'
_exptl_absorpt_correction_T_min     0.790
_exptl_absorpt_correction_T_max     0.840
_exptl_special_details
;
The magnetic measurements were performed on Quantum Design SQUID, MPMS-5S
magnetometer.
;
_diffrn_ambient_temperature     143(2)
_diffrn_radiation_type     MoK\a
_diffrn_radiation_wavelength     0.71070
_diffrn_radiation_source     'fine-focus sealed tube'
_diffrn_radiation_monochromator     graphite
_diffrn_measurement_device_type     'Bruker SMART APEX CCD area-detector'
_diffrn_measurement_method     '\f and \w'
_diffrn_detector_area_resol_mean     ?
_diffrn_reflns_number     8499
_diffrn_reflns_av_R_equivalents     0.0397
_diffrn_reflns_av_sigmaI/netI     0.0419
_diffrn_reflns_theta_min     3.19
_diffrn_reflns_theta_max     25.00
_diffrn_reflns_theta_full     25.00
_diffrn_measured_fraction_theta_max     0.973
_diffrn_measured_fraction_theta_full     0.973
_diffrn_reflns_limit_h_min     -8
_diffrn_reflns_limit_h_max     10
_diffrn_reflns_limit_k_min     -13
_diffrn_reflns_limit_k_max     13
_diffrn_reflns_limit_l_min     -17
_diffrn_reflns_limit_l_max     16
_diffrn_standards_number     ?
_diffrn_standards_interval_count     ?
_diffrn_standards_interval_time     ?
_diffrn_standards_decay_%     ?
_refine_special_details
;
Refinement of <i>F</i>^2^ against ALL reflections. The weighted <i>R</i>-factor
<i>wR</i> and goodness of fit <i>S</i> are based on <i>F</i>^2^, conventional
<i>R</i>-factors <i>R</i> are based on <i>F</i>, with <i>F</i> set to zero for
negative <i>F</i>^2^. The threshold expression of <i>F</i>^2^ >
\s(<i>F</i>^2^) is used only for calculating <i>R</i>-factors(gt) <i>etc</i>.
and is not relevant to the choice of reflections for refinement.
<i>R</i>-factors based on <i>F</i>^2^ are statistically about twice as large
as those based on <i>F</i>, and <i>R</i>- factors based on ALL data will be
even larger.
;
_reflns_number_total     4421
_reflns_number_gt     4177
_reflns_threshold_expression     I>2\s(I)
_refine_ls_structure_factor_coef     Fsqd
_refine_ls_matrix_type     full
_refine_ls_R_factor_all     0.0419
_refine_ls_R_factor_gt     0.0400
_refine_ls_wR_factor_gt     0.1053
_refine_ls_wR_factor_ref     0.1071
_refine_ls_goodness_of_fit_ref     1.029
_refine_ls_restrained_S_all     1.029
_refine_ls_number_reflns     4421
_refine_ls_number_parameters     379
_refine_ls_number_restraints     0
_refine_ls_hydrogen_treatment     constr
_refine_ls_weighting_scheme     calc
_refine_ls_weighting_details
         'calc w=1/[\s^2^(Fo^2^)+(0.0537P)^2^+1.8601P] where P=(Fo^2^+2Fc^2^)/3'
_atom_sites_solution_hydrogens     geom
_atom_sites_solution_primary     direct
_atom_sites_solution_secondary     difmap
_refine_ls_shift/su_max     0.000
_refine_ls_shift/su_mean     0.000
_refine_diff_density_max     1.478
_refine_diff_density_min     -0.480
_refine_ls_extinction_method     none
_refine_ls_extinction_coef     ?
loop_
    _atom_type_symbol
    _atom_type_description
    _atom_type_scat_dispersion_real
    _atom_type_scat_dispersion_imag
    _atom_type_scat_source
    'C' 'C' 0.0033 0.0016
                         'International Tables Vol C Tables 4.2.6.8 and 6.1.1.4'
    'H' 'H' 0.0000 0.0000
                         'International Tables Vol C Tables 4.2.6.8 and 6.1.1.4'
    'N' 'N' 0.0061 0.0033
                         'International Tables Vol C Tables 4.2.6.8 and 6.1.1.4'
    'O' 'O' 0.0106 0.0060
                         'International Tables Vol C Tables 4.2.6.8 and 6.1.1.4'
    'Fe' 'Fe' 0.3463 0.8444
                         'International Tables Vol C Tables 4.2.6.8 and 6.1.1.4'
    'Cl' 'Cl' 0.1484 0.1585
                         'International Tables Vol C Tables 4.2.6.8 and 6.1.1.4'
_computing_data_collection     'SMART (Bruker, 1997)'
_computing_cell_refinement     'SAINT (Bruker, 1997)'
_computing_data_reduction     'SAINT (Bruker, 1997)'
_computing_structure_solution     'SHELXS97 (Sheldrick, 2008)'
_computing_structure_refinement     'SHELXL97 (Sheldrick, 2008)'
_computing_molecular_graphics     'SHELXTL (Sheldrick, 2008)'
_computing_publication_material
                            'SHELXL97 (Sheldrick, 2008) and PLATON (Spek, 2009)'
loop_
    _atom_site_type_symbol
    _atom_site_label
    _atom_site_fract_x
    _atom_site_fract_y
    _atom_site_fract_z
    _atom_site_U_iso_or_equiv
    _atom_site_adp_type
    _atom_site_calc_flag
    _atom_site_refinement_flags
    _atom_site_occupancy
    _atom_site_disorder_assembly
    _atom_site_disorder_group
    Fe Fe1 0.58016(4) 0.81056(3) 0.23045(2) 0.01007(12) Uani d . 1 . .
    O O1 0.2790(2) 0.51858(16) -0.02782(13) 0.0148(4) Uani d . 1 . .
    N N2 0.5013(2) 0.68770(19) 0.09138(15) 0.0112(4) Uani d . 1 . .
    O O2 0.5569(2) 0.63892(17) -0.06690(13) 0.0168(4) Uani d . 1 . .
    N N1 0.3602(2) 0.73605(19) 0.23053(15) 0.0121(4) Uani d . 1 . .
    N N6 0.6689(2) 0.70815(19) 0.30342(16) 0.0129(4) Uani d . 1 . .
    N N3 0.7802(2) 0.84703(19) 0.19255(16) 0.0127(4) Uani d . 1 . .
    N N5 0.6579(2) 0.93790(19) 0.36992(15) 0.0136(4) Uani d . 1 . .
    N N4 0.5149(2) 0.95113(19) 0.19857(15) 0.0124(4) Uani d . 1 . .
    C C5 0.2725(3) 0.6311(2) 0.14314(18) 0.0118(5) Uani d . 1 . .
    O O4 0.7774(3) 0.97129(19) 0.54311(14) 0.0338(5) Uani d . 1 . .
    O O3 0.6870(3) 1.15149(18) 0.46500(15) 0.0326(5) Uani d . 1 . .
    C C7 0.5952(3) 0.6937(2) 0.02702(18) 0.0121(5) Uani d . 1 . .
    C C6 0.3479(3) 0.6029(2) 0.05672(18) 0.0119(5) Uani d . 1 . .
    C C9 0.8828(3) 0.7988(2) 0.0474(2) 0.0175(5) Uani d . 1 . .
    H H9A 0.8652 0.7542 -0.0230 0.021 Uiso calc R 1 . .
    C C4 0.1249(3) 0.5577(2) 0.13335(19) 0.0165(5) Uani d . 1 . .
    H H4A 0.0705 0.4844 0.0739 0.020 Uiso calc R 1 . .
    C C15 0.4363(3) 1.1664(3) 0.1802(2) 0.0202(6) Uani d . 1 . .
    H H15A 0.4089 1.2379 0.1738 0.024 Uiso calc R 1 . .
    C C13 0.4368(3) 0.9487(2) 0.10510(19) 0.0141(5) Uani d . 1 . .
    H H13A 0.4096 0.8740 0.0464 0.017 Uiso calc R 1 . .
    C C8 0.7602(3) 0.7837(2) 0.09035(19) 0.0133(5) Uani d . 1 . .
    C C11 1.0553(3) 0.9449(3) 0.2156(2) 0.0211(6) Uani d . 1 . .
    H H11A 1.1562 0.9995 0.2597 0.025 Uiso calc R 1 . .
    C C10 1.0327(3) 0.8812(3) 0.1110(2) 0.0226(6) Uani d . 1 . .
    H H10A 1.1174 0.8938 0.0838 0.027 Uiso calc R 1 . .
    C C24 0.6699(3) 0.5865(2) 0.2595(2) 0.0145(5) Uani d . 1 . .
    H H24A 0.6253 0.5434 0.1878 0.017 Uiso calc R 1 . .
    C C14 0.3960(3) 1.0545(3) 0.0939(2) 0.0178(5) Uani d . 1 . .
    H H14A 0.3417 1.0501 0.0285 0.021 Uiso calc R 1 . .
    C C22 0.8026(4) 0.5867(3) 0.4249(2) 0.0273(6) Uani d . 1 . .
    H H22A 0.8482 0.5458 0.4653 0.033 Uiso calc R 1 . .
    C C17 0.5555(3) 1.0616(2) 0.28249(19) 0.0160(5) Uani d . 1 . .
    C C18 0.6414(3) 1.0583(2) 0.3844(2) 0.0182(5) Uani d . 1 . .
    C C3 0.0577(3) 0.5945(3) 0.2137(2) 0.0189(5) Uani d . 1 . .
    H H3A -0.0422 0.5463 0.2089 0.023 Uiso calc R 1 . .
    C C20 0.7334(3) 0.7695(2) 0.40816(19) 0.0177(5) Uani d . 1 . .
    C C21 0.8008(4) 0.7121(3) 0.4710(2) 0.0257(6) Uani d . 1 . .
    H H21A 0.8441 0.7564 0.5427 0.031 Uiso calc R 1 . .
    C C1 0.2943(3) 0.7719(2) 0.30753(19) 0.0157(5) Uani d . 1 . .
    H H1A 0.3519 0.8443 0.3672 0.019 Uiso calc R 1 . .
    C C12 0.9269(3) 0.9267(2) 0.25399(19) 0.0156(5) Uani d . 1 . .
    H H12A 0.9423 0.9708 0.3242 0.019 Uiso calc R 1 . .
    C C23 0.7360(3) 0.5236(3) 0.3187(2) 0.0205(6) Uani d . 1 . .
    H H23A 0.7352 0.4393 0.2868 0.025 Uiso calc R 1 . .
    C C19 0.7269(3) 0.9048(2) 0.4504(2) 0.0188(5) Uani d . 1 . .
    C C16 0.5182(3) 1.1700(3) 0.2764(2) 0.0208(6) Uani d . 1 . .
    H H16A 0.5476 1.2442 0.3358 0.025 Uiso calc R 1 . .
    C C2 0.1426(3) 0.7039(3) 0.3005(2) 0.0193(6) Uani d . 1 . .
    H H2A 0.0985 0.7320 0.3542 0.023 Uiso calc R 1 . .
    Cl Cl1 0.91561(7) 0.22764(6) 0.18640(5) 0.02052(17) Uani d . 1 . .
    O O14 0.8085(2) 0.10315(19) 0.15308(18) 0.0319(5) Uani d . 1 . .
    O O13 1.0750(2) 0.2169(2) 0.18132(17) 0.0346(5) Uani d . 1 . .
    O O12 0.9291(3) 0.3020(2) 0.29168(18) 0.0458(6) Uani d . 1 . .
    O O11 0.8522(3) 0.2870(2) 0.1189(2) 0.0512(7) Uani d . 1 . .
    C C1W 0.3474(5) 0.5122(4) 0.3889(3) 0.0481(9) Uani d . 1 . .
    H H1WA 0.2545 0.5255 0.4108 0.072 Uiso calc R 1 . .
    H H1WB 0.3419 0.5313 0.3283 0.072 Uiso calc R 1 . .
    H H1WC 0.4448 0.5668 0.4438 0.072 Uiso calc R 1 . .
    O O1W 0.3486(3) 0.3837(2) 0.36481(19) 0.0415(6) Uani d . 1 . .
    H H1W 0.2370 0.3263 0.3121 0.050 Uiso d R 1 . .
loop_
    _atom_site_aniso_label
    _atom_site_aniso_U_11
    _atom_site_aniso_U_22
    _atom_site_aniso_U_33
    _atom_site_aniso_U_12
    _atom_site_aniso_U_13
    _atom_site_aniso_U_23
    Fe1 0.01026(19) 0.0101(2) 0.0073(2) 0.00144(14) 0.00143(14) 0.00187(15)
    O1 0.0143(8) 0.0139(9) 0.0091(9) 0.0001(7) 0.0000(7) 0.0002(8)
    N2 0.0109(10) 0.0113(10) 0.0095(10) 0.0014(8) 0.0027(8) 0.0027(8)
    O2 0.0202(9) 0.0179(9) 0.0092(9) 0.0018(7) 0.0047(7) 0.0033(7)
    N1 0.0133(10) 0.0139(10) 0.0091(10) 0.0041(8) 0.0033(8) 0.0045(9)
    N6 0.0126(10) 0.0131(10) 0.0121(10) 0.0022(8) 0.0044(8) 0.0042(9)
    N3 0.0124(10) 0.0123(10) 0.0122(10) 0.0022(8) 0.0014(8) 0.0056(8)
    N5 0.0160(10) 0.0115(10) 0.0091(10) 0.0025(8) 0.0011(8) 0.0015(8)
    N4 0.0097(9) 0.0148(10) 0.0126(10) 0.0012(8) 0.0046(8) 0.0054(9)
    C5 0.0137(11) 0.0116(11) 0.0095(11) 0.0045(9) 0.0029(9) 0.0033(10)
    O4 0.0575(15) 0.0241(11) 0.0087(10) 0.0165(10) -0.0048(9) 0.0003(9)
    O3 0.0580(14) 0.0145(10) 0.0134(10) 0.0100(9) -0.0006(9) -0.0009(9)
    C7 0.0141(12) 0.0115(12) 0.0127(13) 0.0056(9) 0.0053(10) 0.0053(10)
    C6 0.0125(11) 0.0122(12) 0.0113(12) 0.0041(9) 0.0020(10) 0.0057(11)
    C9 0.0177(12) 0.0204(13) 0.0164(13) 0.0053(10) 0.0068(10) 0.0086(11)
    C4 0.0143(12) 0.0179(13) 0.0117(12) 0.0012(10) 0.0010(10) 0.0028(10)
    C15 0.0205(13) 0.0209(14) 0.0277(15) 0.0101(11) 0.0104(11) 0.0157(12)
    C13 0.0098(11) 0.0188(13) 0.0123(12) 0.0019(9) 0.0026(9) 0.0058(10)
    C8 0.0140(12) 0.0139(12) 0.0132(12) 0.0049(10) 0.0035(10) 0.0067(10)
    C11 0.0116(12) 0.0226(14) 0.0256(15) 0.0007(10) 0.0006(11) 0.0108(12)
    C10 0.0143(12) 0.0304(15) 0.0271(15) 0.0053(11) 0.0080(11) 0.0156(13)
    C24 0.0145(11) 0.0134(12) 0.0163(12) 0.0045(9) 0.0079(10) 0.0043(10)
    C14 0.0136(12) 0.0257(14) 0.0194(13) 0.0061(10) 0.0066(10) 0.0140(12)
    C22 0.0356(16) 0.0287(16) 0.0272(16) 0.0166(13) 0.0088(13) 0.0192(13)
    C17 0.0147(12) 0.0156(12) 0.0147(13) 0.0010(10) 0.0031(10) 0.0048(11)
    C18 0.0219(13) 0.0141(13) 0.0150(13) 0.0038(10) 0.0032(10) 0.0036(11)
    C3 0.0127(12) 0.0250(14) 0.0169(13) 0.0005(10) 0.0048(10) 0.0079(11)
    C20 0.0204(13) 0.0175(13) 0.0132(13) 0.0045(10) 0.0032(10) 0.0054(11)
    C21 0.0362(16) 0.0251(15) 0.0149(13) 0.0113(12) 0.0030(12) 0.0087(12)
    C1 0.0178(12) 0.0176(13) 0.0112(12) 0.0057(10) 0.0048(10) 0.0045(10)
    C12 0.0152(12) 0.0156(12) 0.0131(12) 0.0023(10) 0.0002(10) 0.0060(10)
    C23 0.0229(13) 0.0172(13) 0.0268(15) 0.0077(11) 0.0144(12) 0.0098(12)
    C19 0.0218(13) 0.0180(13) 0.0120(13) 0.0058(11) 0.0004(10) 0.0036(11)
    C16 0.0260(14) 0.0148(13) 0.0210(14) 0.0067(11) 0.0078(11) 0.0055(11)
    C2 0.0194(13) 0.0269(15) 0.0153(13) 0.0084(11) 0.0093(11) 0.0091(12)
    Cl1 0.0209(3) 0.0169(3) 0.0216(3) 0.0046(3) 0.0049(3) 0.0063(3)
    O14 0.0243(10) 0.0215(11) 0.0485(13) 0.0023(8) 0.0087(10) 0.0160(10)
    O13 0.0217(10) 0.0423(13) 0.0359(12) 0.0036(9) 0.0139(9) 0.0097(11)
    O12 0.0401(13) 0.0555(16) 0.0267(12) 0.0222(12) 0.0075(10) -0.0049(11)
    O11 0.0555(16) 0.0345(13) 0.0552(16) 0.0034(12) -0.0092(13) 0.0299(12)
    C1W 0.049(2) 0.049(2) 0.055(2) 0.0203(18) 0.0172(18) 0.0263(19)
    O1W 0.0393(13) 0.0343(13) 0.0425(14) 0.0149(10) 0.0025(11) 0.0092(11)
_geom_special_details
;
All e.s.d.'s (except the e.s.d. in the dihedral angle between two l.s. planes)
are estimated using the full covariance matrix. The cell e.s.d.'s are taken
into account individually in the estimation of e.s.d.'s in distances, angles
and torsion angles; correlations between e.s.d.'s in cell parameters are only
used when they are defined by crystal symmetry. An approximate (isotropic)
treatment of cell e.s.d.'s is used for estimating e.s.d.'s involving l.s.
planes.
;
loop_
    _geom_bond_atom_site_label_1
    _geom_bond_atom_site_label_2
    _geom_bond_site_symmetry_2
    _geom_bond_distance
    _geom_bond_publ_flag
    Fe1 N2 . 1.900(2) yes
    Fe1 N5 . 1.922(2) yes
    Fe1 N6 . 1.974(2) yes
    Fe1 N4 . 1.976(2) yes
    Fe1 N1 . 1.977(2) yes
    Fe1 N3 . 1.977(2) yes
    O1 C6 . 1.206(3) ?
    N2 C7 . 1.384(3) ?
    N2 C6 . 1.391(3) ?
    O2 C7 . 1.216(3) ?
    N1 C1 . 1.344(3) ?
    N1 C5 . 1.362(3) ?
    N6 C24 . 1.343(3) ?
    N6 C20 . 1.356(3) ?
    N3 C12 . 1.345(3) ?
    N3 C8 . 1.356(3) ?
    N5 C19 . 1.379(3) ?
    N5 C18 . 1.381(3) ?
    N4 C13 . 1.347(3) ?
    N4 C17 . 1.353(3) ?
    C5 C4 . 1.371(3) ?
    C5 C6 . 1.507(3) ?
    O4 C19 . 1.219(3) ?
    O3 C18 . 1.211(3) ?
    C7 C8 . 1.499(3) ?
    C9 C8 . 1.374(4) ?
    C9 C10 . 1.380(4) ?
    C9 H9A . 0.9300 ?
    C4 C3 . 1.392(4) ?
    C4 H4A . 0.9300 ?
    C15 C14 . 1.381(4) ?
    C15 C16 . 1.384(4) ?
    C15 H15A . 0.9300 ?
    C13 C14 . 1.385(4) ?
    C13 H13A . 0.9300 ?
    C11 C10 . 1.381(4) ?
    C11 C12 . 1.381(4) ?
    C11 H11A . 0.9300 ?
    C10 H10A . 0.9300 ?
    C24 C23 . 1.388(4) ?
    C24 H24A . 0.9300 ?
    C14 H14A . 0.9300 ?
    C22 C23 . 1.377(4) ?
    C22 C21 . 1.387(4) ?
    C22 H22A . 0.9300 ?
    C17 C16 . 1.379(4) ?
    C17 C18 . 1.500(4) ?
    C3 C2 . 1.380(4) ?
    C3 H3A . 0.9300 ?
    C20 C21 . 1.379(4) ?
    C20 C19 . 1.500(4) ?
    C21 H21A . 0.9300 ?
    C1 C2 . 1.390(4) ?
    C1 H1A . 0.9300 ?
    C12 H12A . 0.9300 ?
    C23 H23A . 0.9300 ?
    C16 H16A . 0.9300 ?
    C2 H2A . 0.9300 ?
    Cl1 O12 . 1.433(2) ?
    Cl1 O14 . 1.434(2) ?
    Cl1 O11 . 1.434(2) ?
    Cl1 O13 . 1.446(2) ?
    C1W O1W . 1.416(4) ?
    C1W H1WA . 0.9600 ?
    C1W H1WB . 0.9600 ?
    C1W H1WC . 0.9600 ?
    O1W H1W . 1.0342 ?
loop_
    _geom_angle_atom_site_label_1
    _geom_angle_atom_site_label_2
    _geom_angle_atom_site_label_3
    _geom_angle_site_symmetry_1
    _geom_angle_site_symmetry_3
    _geom_angle
    _geom_angle_publ_flag
    N2 Fe1 N5 . . 178.55(8) ?
    N2 Fe1 N6 . . 100.02(9) ?
    N5 Fe1 N6 . . 81.43(9) ?
    N2 Fe1 N4 . . 96.55(9) ?
    N5 Fe1 N4 . . 82.01(9) ?
    N6 Fe1 N4 . . 163.43(9) ?
    N2 Fe1 N1 . . 82.14(8) ?
    N5 Fe1 N1 . . 97.85(9) ?
    N6 Fe1 N1 . . 89.91(8) ?
    N4 Fe1 N1 . . 92.51(8) ?
    N2 Fe1 N3 . . 82.31(8) ?
    N5 Fe1 N3 . . 97.73(9) ?
    N6 Fe1 N3 . . 91.22(8) ?
    N4 Fe1 N3 . . 90.84(8) ?
    N1 Fe1 N3 . . 164.37(9) ?
    C7 N2 C6 . . 123.1(2) ?
    C7 N2 Fe1 . . 117.82(16) ?
    C6 N2 Fe1 . . 118.93(16) ?
    C1 N1 C5 . . 118.1(2) ?
    C1 N1 Fe1 . . 127.89(17) ?
    C5 N1 Fe1 . . 113.91(16) ?
    C24 N6 C20 . . 118.5(2) ?
    C24 N6 Fe1 . . 126.44(17) ?
    C20 N6 Fe1 . . 115.01(17) ?
    C12 N3 C8 . . 118.2(2) ?
    C12 N3 Fe1 . . 128.32(17) ?
    C8 N3 Fe1 . . 113.43(16) ?
    C19 N5 C18 . . 123.3(2) ?
    C19 N5 Fe1 . . 118.66(17) ?
    C18 N5 Fe1 . . 118.07(16) ?
    C13 N4 C17 . . 117.9(2) ?
    C13 N4 Fe1 . . 127.82(17) ?
    C17 N4 Fe1 . . 114.28(16) ?
    N1 C5 C4 . . 122.6(2) ?
    N1 C5 C6 . . 115.1(2) ?
    C4 C5 C6 . . 122.3(2) ?
    O2 C7 N2 . . 128.2(2) ?
    O2 C7 C8 . . 122.1(2) ?
    N2 C7 C8 . . 109.7(2) ?
    O1 C6 N2 . . 128.2(2) ?
    O1 C6 C5 . . 122.5(2) ?
    N2 C6 C5 . . 109.3(2) ?
    C8 C9 C10 . . 118.7(2) ?
    C8 C9 H9A . . 120.6 ?
    C10 C9 H9A . . 120.6 ?
    C5 C4 C3 . . 119.1(2) ?
    C5 C4 H4A . . 120.5 ?
    C3 C4 H4A . . 120.5 ?
    C14 C15 C16 . . 118.6(2) ?
    C14 C15 H15A . . 120.7 ?
    C16 C15 H15A . . 120.7 ?
    N4 C13 C14 . . 121.8(2) ?
    N4 C13 H13A . . 119.1 ?
    C14 C13 H13A . . 119.1 ?
    N3 C8 C9 . . 122.6(2) ?
    N3 C8 C7 . . 115.4(2) ?
    C9 C8 C7 . . 121.9(2) ?
    C10 C11 C12 . . 119.5(2) ?
    C10 C11 H11A . . 120.3 ?
    C12 C11 H11A . . 120.3 ?
    C9 C10 C11 . . 119.2(2) ?
    C9 C10 H10A . . 120.4 ?
    C11 C10 H10A . . 120.4 ?
    N6 C24 C23 . . 121.5(2) ?
    N6 C24 H24A . . 119.2 ?
    C23 C24 H24A . . 119.2 ?
    C15 C14 C13 . . 119.8(2) ?
    C15 C14 H14A . . 120.1 ?
    C13 C14 H14A . . 120.1 ?
    C23 C22 C21 . . 119.2(3) ?
    C23 C22 H22A . . 120.4 ?
    C21 C22 H22A . . 120.4 ?
    N4 C17 C16 . . 122.9(2) ?
    N4 C17 C18 . . 115.5(2) ?
    C16 C17 C18 . . 121.6(2) ?
    O3 C18 N5 . . 127.9(2) ?
    O3 C18 C17 . . 122.0(2) ?
    N5 C18 C17 . . 110.1(2) ?
    C2 C3 C4 . . 118.6(2) ?
    C2 C3 H3A . . 120.7 ?
    C4 C3 H3A . . 120.7 ?
    N6 C20 C21 . . 122.6(2) ?
    N6 C20 C19 . . 114.9(2) ?
    C21 C20 C19 . . 122.6(2) ?
    C20 C21 C22 . . 118.5(3) ?
    C20 C21 H21A . . 120.7 ?
    C22 C21 H21A . . 120.7 ?
    N1 C1 C2 . . 121.8(2) ?
    N1 C1 H1A . . 119.1 ?
    C2 C1 H1A . . 119.1 ?
    N3 C12 C11 . . 121.8(2) ?
    N3 C12 H12A . . 119.1 ?
    C11 C12 H12A . . 119.1 ?
    C22 C23 C24 . . 119.7(3) ?
    C22 C23 H23A . . 120.2 ?
    C24 C23 H23A . . 120.2 ?
    O4 C19 N5 . . 127.6(2) ?
    O4 C19 C20 . . 122.4(2) ?
    N5 C19 C20 . . 110.0(2) ?
    C17 C16 C15 . . 118.8(2) ?
    C17 C16 H16A . . 120.6 ?
    C15 C16 H16A . . 120.6 ?
    C3 C2 C1 . . 119.7(2) ?
    C3 C2 H2A . . 120.2 ?
    C1 C2 H2A . . 120.2 ?
    O12 Cl1 O14 . . 109.89(15) ?
    O12 Cl1 O11 . . 110.31(17) ?
    O14 Cl1 O11 . . 108.86(14) ?
    O12 Cl1 O13 . . 108.75(13) ?
    O14 Cl1 O13 . . 109.36(13) ?
    O11 Cl1 O13 . . 109.66(16) ?
    O1W C1W H1WA . . 109.5 ?
    O1W C1W H1WB . . 109.5 ?
    H1WA C1W H1WB . . 109.5 ?
    O1W C1W H1WC . . 109.5 ?
    H1WA C1W H1WC . . 109.5 ?
    H1WB C1W H1WC . . 109.5 ?
    C1W O1W H1W . . 108.2 ?
loop_
    _geom_hbond_atom_site_label_D
    _geom_hbond_atom_site_label_H
    _geom_hbond_atom_site_label_A
    _geom_hbond_site_symmetry_A
    _geom_hbond_distance_DH
    _geom_hbond_distance_HA
    _geom_hbond_distance_DA
    _geom_hbond_angle_DHA
    O1W H1W O13 1_455 1.03 1.92 2.916(3) 159.6
data_global
_journal_date_recd_electronic     2009-09-26
_journal_date_accepted     2009-10-05
_journal_name_full     'Acta Crystallographica, Section E'
_journal_year     2009
_journal_volume     65
_journal_issue     11
_journal_page_first     m1340
_journal_page_last     m1340
_journal_paper_category     QM
_journal_coeditor_code     SI2207
_publ_contact_author_name     'Dayu Wu'
_publ_contact_author_address
;
Anhui Key Laboratory of Functional Coordination Compound,
School of Chemistry and Chemical Engineering,
Anqing Teachers College,
Anqing, 246011, Anhui, P. R. China
;
_publ_contact_author_email     'wudayu_nju@yahoo.com.cn'
_publ_contact_author_fax     '086(556)5501760'
_publ_contact_author_phone     '086(556)5501760'
_publ_section_title
;
Bis[<i>N</i>-(2-pyridylcarbonyl)pyridine-2-carboximidato]iron(III) perchlorate
methanol solvate
;
loop_
    _publ_author_name
    _publ_author_address
    'Dayu Wu'
;
Anhui Key Laboratory of Functional Coordination Compounds,
School of Chemistry and Chemical Engineering,
Anqing Teachers College,
Anqing, 246011 Anhui, People's Republic of China
;
