# Supplementary material for: Bis[N-(2-pyridylcarbon­yl)pyridine-2-carboximidato]iron(III) perchlorate methanol solvate
Source: Acta Crystallogr Sect E Struct Rep Online. 2009 Oct 10;65(Pt 11):m1340. doi: 10.1107/S1600536809040549 (PMC2971300; doi:10.1107/S1600536809040549)
Supplement: Supplementary file 2 [file e-65-m1340-Isup2.hkl]

# 
# h,k,l, Fc-squared, Fo-squared, sigma(Fo-squared) and status flag 
# 
data_I
_shelx_title '  _80601a' 
_shelx_refln_list_code          4 
_shelx_F_calc_maximum      122.33 
_exptl_crystal_F_000       654.00 
_reflns_d_resolution_high  0.8409 
 
loop_ 
 _symmetry_equiv_pos_as_xyz 
 'x, y, z' 
 '-x, -y, -z' 
 
_cell_length_a     8.7989 
_cell_length_b    11.6034 
_cell_length_c    14.3559 
_cell_angle_alpha 109.507 
_cell_angle_beta  103.394 
_cell_angle_gamma 100.091 
 
_shelx_F_squared_multiplier     1.000 
 
loop_ 
 _refln_index_h 
 _refln_index_k 
 _refln_index_l 
 _refln_F_squared_calc 
 _refln_F_squared_meas 
 _refln_F_squared_sigma 
 _refln_observed_status 
   2   0   0       40.88       19.55      3.31 o 
   3   0   0      289.08      217.39      5.92 o 
   4   0   0      868.06      849.12      9.32 o 
   5   0   0      190.67      214.60     14.20 o 
   6   0   0     1892.25     1946.91     71.68 o 
   7   0   0       36.28       36.13      4.22 o 
   8   0   0      571.22      611.71     44.41 o 
   9   0   0        5.16        5.48      2.42 o 
  -9   1   0      149.86      148.00     10.56 o 
  -8   1   0        1.50        4.92      3.24 o 
  -7   1   0      277.26      279.28     15.51 o 
  -6   1   0      252.03      224.33     20.24 o 
  -5   1   0     2737.47     2931.28     40.55 o 
  -4   1   0     3737.78     3620.15     72.31 o 
  -3   1   0      569.04      539.81      5.41 o 
  -2   1   0     1040.05     1139.65     19.43 o 
   2   1   0    14964.16    13558.67    182.35 o 
   3   1   0      623.14      497.97      8.45 o 
   4   1   0     4679.38     4447.76     96.35 o 
   5   1   0        4.15        3.49      0.94 o 
   6   1   0      399.52      421.57     17.71 o 
   7   1   0       84.15       84.86      4.55 o 
   8   1   0      548.39      581.68     17.29 o 
   9   1   0      308.89      273.47     17.86 o 
 -10   2   0       65.33       60.37      6.15 o 
  -9   2   0       52.72       55.14      3.97 o 
  -8   2   0      660.23      602.14     21.93 o 
  -7   2   0     1461.99     1442.99     27.80 o 
  -6   2   0      687.25      583.14     29.18 o 
  -5   2   0      694.46      815.05     26.35 o 
  -4   2   0      811.98      785.22     26.38 o 
  -3   2   0     1922.79     1847.90     12.56 o 
  -2   2   0      311.08      298.92     10.95 o 
  -1   2   0        5.40       38.96      2.14 o 
   1   2   0     1154.89     1071.45     20.32 o 
   2   2   0     2124.84     2038.45      8.08 o 
   3   2   0       51.52       49.87      4.85 o 
   4   2   0     1310.12     1265.40     28.30 o 
   5   2   0      199.04      183.42      5.31 o 
   6   2   0     1213.71     1287.66     81.87 o 
   7   2   0      420.54      380.41     14.35 o 
   8   2   0       24.74       28.52      3.42 o 
   9   2   0        0.73        1.59      3.43 o 
 -10   3   0      755.21      843.90     55.31 o 
  -9   3   0       43.86       39.92      5.77 o 
  -8   3   0      116.48      137.87      8.27 o 
  -7   3   0      861.67      840.12     46.61 o 
  -6   3   0     1688.54     1671.41    107.47 o 
  -5   3   0      733.42      794.76    108.25 o 
  -4   3   0      579.27      511.09     14.67 o 
  -3   3   0      235.63      248.15      7.51 o 
  -2   3   0      788.18      828.21      4.33 o 
  -1   3   0       15.11        5.80      1.11 o 
   0   3   0     1091.28      875.60     38.92 o 
   1   3   0        3.44        3.02      0.82 o 
   2   3   0       10.43        4.20      0.86 o 
   3   3   0       43.29       32.54      1.92 o 
   4   3   0      677.48      763.48     10.54 o 
   5   3   0      118.26      123.05      5.22 o 
   6   3   0     1408.03     1393.13     32.41 o 
   7   3   0      403.34      370.34     21.71 o 
   8   3   0      644.36      586.89     33.54 o 
 -10   4   0      311.00      313.79     18.53 o 
  -9   4   0       17.44       16.00      3.45 o 
  -8   4   0      129.80       89.64      5.37 o 
  -7   4   0        9.09        7.63      2.38 o 
  -6   4   0      638.30      578.60     14.50 o 
  -5   4   0     2235.10     2309.79     45.71 o 
  -4   4   0     1554.80     1580.57     20.02 o 
  -3   4   0     2368.90     2331.22     93.91 o 
  -2   4   0      150.72      235.34      4.81 o 
  -1   4   0      158.52      152.94      8.30 o 
   0   4   0     1143.39     1006.32     17.00 o 
   1   4   0     1872.47     2231.08     28.55 o 
   2   4   0       62.55       74.09      4.02 o 
   3   4   0      993.89      976.50     28.31 o 
   4   4   0     3159.04     3158.76    137.66 o 
   5   4   0        1.84        3.88      5.25 o 
   6   4   0      277.91      225.80     17.38 o 
   7   4   0       58.39       70.23      7.47 o 
   8   4   0      523.29      542.85     28.77 o 
 -10   5   0       33.49       22.65      5.18 o 
  -9   5   0      856.88      851.67     27.90 o 
  -8   5   0      173.61      167.46     10.34 o 
  -7   5   0      220.64      249.73     10.81 o 
  -6   5   0     1002.83     1127.25    132.18 o 
  -5   5   0        0.64        0.85      1.07 o 
  -4   5   0       34.75       61.73     14.36 o 
  -3   5   0     2713.55     2888.15     35.66 o 
  -2   5   0     1037.52      886.62     24.70 o 
  -1   5   0      742.94      615.51     10.28 o 
   0   5   0      560.23      545.28     11.21 o 
   1   5   0      236.48      311.05     10.51 o 
   2   5   0      318.21      312.35      7.92 o 
   3   5   0     1991.90     2032.03     61.72 o 
   4   5   0      845.83      881.80     36.93 o 
   5   5   0      274.57      276.42     11.56 o 
   6   5   0     1520.97     1550.51     38.19 o 
   7   5   0        8.81        6.64      3.76 o 
  -9   6   0       24.52       28.63     12.09 o 
  -8   6   0      183.02      169.24     10.46 o 
  -7   6   0      672.81      659.29     18.31 o 
  -6   6   0      288.47      293.71     14.76 o 
  -5   6   0      330.69      310.48     24.97 o 
  -4   6   0       38.63       22.22      1.58 o 
  -3   6   0      123.17       73.03      3.31 o 
  -2   6   0       11.73       59.66      3.35 o 
  -1   6   0       61.23       71.40      4.48 o 
   0   6   0      110.72      166.12     18.09 o 
   1   6   0     5539.42     5855.70    253.23 o 
   2   6   0      308.24      289.43      8.11 o 
   3   6   0     1403.81     1348.01    114.06 o 
   4   6   0     1404.28     1439.09     27.96 o 
   5   6   0      268.00      272.24     12.72 o 
   6   6   0       28.32       31.59      5.35 o 
   7   6   0      796.99      944.90     50.89 o 
  -9   7   0      187.95      198.27     22.47 o 
  -8   7   0      201.18      206.21      8.34 o 
  -7   7   0      449.65      474.42     17.48 o 
  -6   7   0     3422.20     3801.18    105.47 o 
  -5   7   0     1033.98      974.64     63.95 o 
  -4   7   0      768.89      744.71     48.81 o 
  -3   7   0      387.20      385.45     20.29 o 
  -2   7   0     1154.24     1255.78     29.46 o 
  -1   7   0     1625.19     1724.33     42.95 o 
   0   7   0     1322.59     1281.07     64.52 o 
   1   7   0       82.95       99.37      4.79 o 
   2   7   0       18.88       26.08      4.37 o 
   3   7   0     1480.88     1466.88     28.59 o 
   4   7   0      309.56      276.58     12.79 o 
   5   7   0        8.93        6.48      2.35 o 
   6   7   0      540.60      518.26     27.19 o 
  -9   8   0      506.32      409.78     16.65 o 
  -8   8   0        8.04        8.62      2.77 o 
  -7   8   0       53.04       50.81     12.29 o 
  -6   8   0      737.68      724.59     27.83 o 
  -5   8   0      464.47      421.05     24.85 o 
  -4   8   0      203.50      214.81      9.77 o 
  -3   8   0       72.03       80.72      5.20 o 
  -2   8   0     1201.03     1299.18     31.24 o 
  -1   8   0     1754.78     1686.50     50.45 o 
   0   8   0     1667.25     1760.17     54.10 o 
   1   8   0      629.91      685.32     28.15 o 
   2   8   0     1533.34     1551.89     30.25 o 
   3   8   0      524.57      483.12     33.03 o 
   4   8   0      322.87      330.56     17.82 o 
   5   8   0      105.99      126.92     12.03 o 
  -9   9   0      219.11      221.17     16.10 o 
  -8   9   0       42.72       34.79      3.21 o 
  -7   9   0       95.92       76.68     12.46 o 
  -6   9   0      149.10      139.19      5.87 o 
  -5   9   0      377.30      399.24     31.06 o 
  -4   9   0       68.18       71.40      7.95 o 
  -3   9   0     1229.11     1414.90     42.21 o 
  -2   9   0      853.96      961.23     32.24 o 
  -1   9   0      393.51      374.17     14.79 o 
   0   9   0      863.85      886.48     18.26 o 
   2   9   0      884.98      862.79     21.76 o 
   3   9   0       93.13       91.17      6.38 o 
   4   9   0       70.40       71.64      8.79 o 
   5   9   0       47.86       38.24      8.35 o 
  -8  10   0       82.46       81.02     11.26 o 
  -7  10   0      120.81      122.83     16.49 o 
  -6  10   0       22.64       19.27      5.51 o 
  -5  10   0        0.75        5.55      3.81 o 
  -4  10   0      147.39      180.33     15.41 o 
  -3  10   0     1246.61     1173.50     53.28 o 
  -2  10   0        2.28        6.81      2.76 o 
  -1  10   0        7.66        3.90      1.89 o 
   0  10   0      253.50      182.38     40.05 o 
   1  10   0       13.56       12.36      2.53 o 
   2  10   0        2.81        4.51      1.54 o 
   3  10   0      665.09      713.09     36.19 o 
   4  10   0       58.12       40.49      8.25 o 
  -7  11   0      528.06      547.30     33.23 o 
  -6  11   0       96.18      105.37      7.49 o 
  -5  11   0      769.43      894.14     48.71 o 
  -4  11   0      194.22      217.20     19.74 o 
  -3  11   0        0.53        3.19      2.74 o 
  -2  11   0      166.14      142.69      9.19 o 
  -1  11   0       87.60      105.85      7.30 o 
   0  11   0      140.37      129.93     15.55 o 
   1  11   0      500.26      524.35     54.54 o 
   2  11   0      193.89      191.15     15.61 o 
  -6  12   0       22.84       33.05      6.29 o 
  -5  12   0      238.61      209.74     17.15 o 
  -4  12   0        9.90       12.61      3.32 o 
  -3  12   0      975.22     1108.68     78.73 o 
  -2  12   0      166.44      179.08      7.90 o 
  -1  12   0       81.17       87.93      6.78 o 
   0  12   0      223.52      212.88     12.11 o 
   1  12   0      107.35      116.69     12.72 o 
  -3  13   0       80.84      109.76     10.17 o 
   1 -13   1       18.34       14.33      5.15 o 
   2 -13   1      479.88      499.32     26.62 o 
   3 -13   1      134.22      139.56     13.24 o 
   4 -13   1      873.11      995.71     53.12 o 
  -1 -12   1       68.69       64.38      6.29 o 
   0 -12   1      572.78      638.95     34.55 o 
   1 -12   1       59.83       75.35      6.40 o 
   2 -12   1      283.94      250.14     10.42 o 
   3 -12   1        0.03        7.35      3.22 o 
   4 -12   1      897.13      993.94     60.81 o 
   5 -12   1        0.71        3.62      3.00 o 
   6 -12   1      482.01      426.12     25.76 o 
  -3 -11   1      304.12      274.17     23.51 o 
  -2 -11   1       59.62       42.90      4.30 o 
  -1 -11   1      801.50      754.67     59.32 o 
   0 -11   1      134.62      131.93     13.78 o 
   1 -11   1       17.58       23.09      8.64 o 
   2 -11   1      627.57      676.41     28.75 o 
   3 -11   1      497.69      468.80     27.12 o 
   4 -11   1      551.54      549.65     19.45 o 
   5 -11   1       27.01       24.68      7.86 o 
   6 -11   1      115.52      103.42      8.00 o 
   7 -11   1      269.96      305.54     18.43 o 
  -4 -10   1       51.69       33.04      6.36 o 
  -3 -10   1       64.95       51.18      4.22 o 
  -2 -10   1      444.54      493.73     17.51 o 
  -1 -10   1       86.43       93.14      5.48 o 
   0 -10   1      675.81      697.16     31.76 o 
   1 -10   1      504.68      472.38     25.82 o 
   2 -10   1      367.12      406.74     22.37 o 
   3 -10   1      290.73      287.63     16.58 o 
   4 -10   1      857.64      980.21     35.17 o 
   5 -10   1        1.50        5.33      2.12 o 
   6 -10   1      785.65      828.16     43.13 o 
   7 -10   1      206.42      168.11      6.50 o 
   8 -10   1      249.71      248.95     28.28 o 
  -5  -9   1       65.66       66.41     11.56 o 
  -4  -9   1      786.92      827.90     39.20 o 
  -3  -9   1        0.13        4.50      1.48 o 
  -2  -9   1       50.83       48.40      3.24 o 
  -1  -9   1       22.96       19.52      3.23 o 
   0  -9   1     1550.54     1679.19    153.67 o 
   1  -9   1      121.19       97.00     15.47 o 
   2  -9   1      705.07      674.32     12.37 o 
   3  -9   1       11.46       18.13      6.97 o 
   4  -9   1      325.13      350.53     20.16 o 
   5  -9   1        5.88        4.69      2.18 o 
   6  -9   1       22.31       26.10      4.67 o 
   7  -9   1        7.61        9.90      2.62 o 
   8  -9   1      754.03      682.12     42.80 o 
  -6  -8   1       52.49       52.08      8.95 o 
  -5  -8   1       11.31        8.17      2.89 o 
  -4  -8   1       89.47       90.97      8.74 o 
  -3  -8   1     1275.67     1201.49     46.85 o 
  -2  -8   1     2731.70     2896.34    129.57 o 
  -1  -8   1      293.92      294.80     30.52 o 
   0  -8   1      400.79      354.01     14.42 o 
   1  -8   1      981.86     1075.97     44.16 o 
   2  -8   1      716.14      723.06     18.03 o 
   3  -8   1      689.61      704.33     33.05 o 
   4  -8   1     2061.80     2237.96     83.85 o 
   5  -8   1       17.54       13.85      4.91 o 
   6  -8   1      121.67       99.15      9.24 o 
   7  -8   1       50.24       49.81      5.07 o 
   8  -8   1      144.66      151.20      7.41 o 
   9  -8   1        1.28        6.39      2.31 o 
  -7  -7   1      335.45      348.23     24.17 o 
  -6  -7   1      292.77      309.91     18.76 o 
  -5  -7   1       12.91        6.61      2.45 o 
  -4  -7   1        2.05        4.18      2.27 o 
  -3  -7   1     1059.16      998.22     49.21 o 
  -2  -7   1       20.56       16.88      3.22 o 
  -1  -7   1        2.48        8.42      1.46 o 
   0  -7   1     2952.32     2844.49     33.64 o 
   1  -7   1      659.54      597.64     27.69 o 
   2  -7   1      782.38      758.73     37.16 o 
   3  -7   1      224.39      205.37     10.46 o 
   4  -7   1      520.72      541.61     66.36 o 
   5  -7   1      700.14      727.87     29.47 o 
   6  -7   1     2158.11     2314.23     48.86 o 
   7  -7   1       23.72       25.65      4.62 o 
   8  -7   1      287.32      261.30     12.23 o 
   9  -7   1       39.36       34.61      9.61 o 
  -7  -6   1       11.82       15.24      6.10 o 
  -6  -6   1       88.88       74.99      5.52 o 
  -5  -6   1      590.47      585.78     16.26 o 
  -4  -6   1      627.17      616.99     10.76 o 
  -3  -6   1       94.32       74.75      3.76 o 
  -2  -6   1        7.16        2.87      1.46 o 
  -1  -6   1       46.41       46.25      3.46 o 
   0  -6   1        3.07        4.62      1.83 o 
   1  -6   1       67.31       74.55      5.47 o 
   2  -6   1      326.19      356.49     12.02 o 
   3  -6   1      483.38      564.71     37.78 o 
   4  -6   1      772.62      852.16     26.50 o 
   5  -6   1        0.13        4.33      1.88 o 
   6  -6   1       43.95       44.33      4.05 o 
   7  -6   1      385.74      342.19     18.82 o 
   8  -6   1     1545.84     1597.04     62.24 o 
   9  -6   1       27.74       27.50      6.63 o 
  -8  -5   1      263.78      220.35     19.47 o 
  -7  -5   1      238.29      233.16     15.64 o 
  -6  -5   1     1274.01     1312.02     46.36 o 
  -5  -5   1       23.55       28.03      3.80 o 
  -4  -5   1       14.54        7.35      1.87 o 
  -3  -5   1      852.00      732.47     35.21 o 
  -2  -5   1      997.14      951.65     38.88 o 
  -1  -5   1     3500.68     4150.85     76.50 o 
   0  -5   1      125.81      160.10      4.15 o 
   1  -5   1      251.96      380.08     11.65 o 
   2  -5   1      581.79      546.25     29.18 o 
   3  -5   1     1197.04     1202.33      9.26 o 
   4  -5   1     2432.34     2531.00    116.80 o 
   5  -5   1       13.57       10.60      2.97 o 
   6  -5   1     1001.72      925.31    166.91 o 
   7  -5   1      293.62      291.49     27.10 o 
   8  -5   1       69.67       75.47      9.67 o 
   9  -5   1       74.61       74.55     13.31 o 
  -8  -4   1       75.73       75.12      8.45 o 
  -7  -4   1     1691.62     1732.27     41.97 o 
  -6  -4   1      509.48      504.40     30.96 o 
  -5  -4   1      184.89      186.28     10.60 o 
  -4  -4   1     1654.01     1671.96     37.31 o 
  -3  -4   1      663.17      678.13     23.11 o 
  -2  -4   1      232.81      211.36      8.31 o 
  -1  -4   1        2.92        8.84      1.33 o 
   0  -4   1      503.32      532.46      7.23 o 
   1  -4   1     1150.62     1098.52      8.06 o 
   2  -4   1      813.75      979.56     41.77 o 
   3  -4   1     2058.55     2103.62     29.78 o 
   4  -4   1       38.13       51.01      4.09 o 
   5  -4   1     2036.55     1974.95     27.91 o 
   6  -4   1     1707.77     1943.10     46.13 o 
   7  -4   1      365.30      405.10     15.90 o 
   8  -4   1        4.39        6.50      2.99 o 
   9  -4   1       37.73       41.41      3.59 o 
  10  -4   1       12.76        8.69      2.16 o 
  -9  -3   1      104.36       89.71     12.96 o 
  -8  -3   1      578.22      554.55     18.70 o 
  -7  -3   1      207.01      216.74     25.92 o 
  -6  -3   1      295.92      309.79     15.43 o 
  -5  -3   1     3401.08     3526.36    158.22 o 
  -4  -3   1      972.76      896.19     10.76 o 
  -3  -3   1       16.17        9.52      1.30 o 
  -2  -3   1     1144.07     1080.85     41.56 o 
  -1  -3   1     2795.22     2334.50     20.53 o 
   0  -3   1     1701.78     1864.51     10.39 o 
   2  -3   1        9.81       10.02      1.59 o 
   3  -3   1       37.49       61.59      6.12 o 
   5  -3   1        4.76       11.92      3.41 o 
   6  -3   1      462.43      507.74     12.91 o 
   7  -3   1     2701.63     2640.81     50.70 o 
   8  -3   1       70.63       77.79      5.38 o 
   9  -3   1       80.84       74.98     11.98 o 
  -9  -2   1      884.50      931.10     32.64 o 
  -8  -2   1      149.62      144.21      9.20 o 
  -7  -2   1      130.53      123.19      5.70 o 
  -6  -2   1      985.07      974.52     17.82 o 
  -5  -2   1      181.81      185.87      7.12 o 
  -4  -2   1      125.85      202.15      5.75 o 
  -3  -2   1     3699.27     3506.29     76.21 o 
  -2  -2   1        2.64        3.82      0.88 o 
  -1  -2   1      113.59      155.63      1.96 o 
   0  -2   1     1488.94     1370.67     13.91 o 
   1  -2   1      417.29      358.36     12.31 o 
   2  -2   1     3254.33     3474.04     14.05 o 
   3  -2   1     2977.50     3049.72     16.50 o 
   4  -2   1     1578.22     1745.08     56.07 o 
   5  -2   1     4858.06     4808.15    113.00 o 
   6  -2   1      794.92      842.95     34.13 o 
   7  -2   1      144.52      147.96      6.98 o 
   8  -2   1       63.80       61.72      4.49 o 
   9  -2   1      183.95      176.60      7.22 o 
  -9  -1   1       13.71       16.20      8.92 o 
  -8  -1   1        4.05        3.83      2.14 o 
  -7  -1   1      637.11      621.10     68.21 o 
  -6  -1   1      166.05      155.82      7.75 o 
  -5  -1   1      391.87      359.61     24.72 o 
  -4  -1   1      207.81      279.10     11.36 o 
  -3  -1   1     9074.57    10105.10    303.15 o 
  -1  -1   1     4377.15     4290.22     55.57 o 
   2  -1   1      281.45      376.63      7.07 o 
   3  -1   1      127.06      123.65      2.33 o 
   4  -1   1     1728.78     1959.11     69.48 o 
   5  -1   1        1.82       10.41      2.35 o 
   6  -1   1       94.97      120.02     10.52 o 
   7  -1   1     1474.17     1521.46     29.85 o 
   8  -1   1      180.21      146.52      9.69 o 
   9  -1   1       14.40        4.98      3.33 o 
  -9   0   1      572.35      606.01     23.95 o 
  -8   0   1      112.97      110.15      6.20 o 
  -7   0   1      382.71      384.04     25.78 o 
  -6   0   1      438.05      418.14     16.08 o 
  -5   0   1      874.00      934.91     19.83 o 
  -4   0   1      409.04      391.75     12.04 o 
  -3   0   1     3343.20     2874.58      9.28 o 
   2   0   1     5271.10     4704.43     11.31 o 
   3   0   1      280.99      344.64     11.99 o 
   4   0   1     1432.41     1370.21     12.61 o 
   5   0   1      654.94      624.84     16.67 o 
   6   0   1      938.97      897.72     41.08 o 
   7   0   1        4.52        3.85      2.14 o 
   8   0   1       67.31       55.85      4.80 o 
   9   0   1      801.17      892.60     44.83 o 
 -10   1   1      105.41       82.86      6.89 o 
  -9   1   1        8.46        5.52      2.78 o 
  -8   1   1       82.55       77.86      5.63 o 
  -7   1   1      236.39      242.28     16.72 o 
  -6   1   1       70.43       60.95      3.39 o 
  -5   1   1     4351.75     4648.38     63.53 o 
  -4   1   1       49.25       51.74      2.74 o 
  -3   1   1      135.00      126.62      1.87 o 
  -2   1   1      501.19      542.66     11.73 o 
   1   1   1        5.53        5.96      0.98 o 
   2   1   1       18.13       48.27      1.28 o 
   3   1   1       64.72       33.23      1.13 o 
   4   1   1       45.87       25.18      2.58 o 
   5   1   1     1286.57     1334.76     60.53 o 
   6   1   1        3.40        3.57      1.53 o 
   7   1   1      610.68      559.09     11.30 o 
   8   1   1      215.48      221.18      9.12 o 
   9   1   1       24.02       13.49      6.39 o 
 -10   2   1      266.24      256.76     32.23 o 
  -9   2   1      560.89      557.03     18.77 o 
  -8   2   1      165.45      162.40      8.29 o 
  -7   2   1       98.68       81.53      5.05 o 
  -6   2   1      190.03      170.76     31.49 o 
  -5   2   1      297.23      200.34      6.24 o 
  -4   2   1      180.06      221.91     10.68 o 
  -3   2   1     3758.01     3593.30     15.55 o 
  -2   2   1      309.33      414.33     14.20 o 
  -1   2   1     2305.57     2029.76     16.94 o 
   0   2   1     1110.43      985.02      4.19 o 
   2   2   1       73.61       47.89      1.66 o 
   3   2   1      292.25      170.18      7.18 o 
   4   2   1      113.56      112.27      4.75 o 
   5   2   1      174.62      171.34      5.63 o 
   6   2   1      287.62      325.97     12.92 o 
   7   2   1     1542.10     1675.31     64.97 o 
   8   2   1       84.49       84.55      9.82 o 
 -10   3   1        2.57        4.31      2.42 o 
  -9   3   1     1015.36     1126.85     36.43 o 
  -8   3   1       38.24       45.42      3.61 o 
  -7   3   1     1799.86     1831.41     47.00 o 
  -6   3   1       40.71       59.85      3.22 o 
  -5   3   1      776.14      788.02     11.89 o 
  -4   3   1     1629.53     1734.71     54.40 o 
  -3   3   1      546.70      539.56     20.92 o 
  -2   3   1     1074.37      895.12     21.19 o 
  -1   3   1     1450.64     1586.44     10.48 o 
   0   3   1      431.81      324.39     13.75 o 
   1   3   1      654.34      781.61      9.24 o 
   2   3   1     5212.72     5361.76    189.72 o 
   3   3   1      257.67      205.33      5.74 o 
   4   3   1     1620.88     1689.67     27.75 o 
   5   3   1     3377.27     3453.09     48.07 o 
   6   3   1        4.56        6.14      3.50 o 
   7   3   1        9.38        7.94      4.45 o 
   8   3   1      157.84      153.90     13.60 o 
 -10   4   1        7.57        7.34      2.88 o 
  -9   4   1      118.52      112.09      8.47 o 
  -8   4   1      254.78      201.66     10.17 o 
  -7   4   1     1066.96     1019.61     21.96 o 
  -6   4   1     1454.41     1538.05     67.30 o 
  -5   4   1     9233.54     9362.44    699.25 o 
  -4   4   1      119.60      135.56      4.18 o 
  -3   4   1       41.06       50.40      1.46 o 
  -2   4   1       82.84      102.99      4.26 o 
  -1   4   1       40.95       10.71      2.02 o 
   0   4   1      876.88      745.50     14.36 o 
   1   4   1     2562.83     2283.43     45.39 o 
   2   4   1      571.66      704.99     14.21 o 
   3   4   1      192.34      170.26      4.58 o 
   4   4   1      173.67      214.12     13.48 o 
   5   4   1     1181.88     1262.80     33.67 o 
   6   4   1      108.42      118.31      6.35 o 
   7   4   1      757.81      772.49     36.66 o 
   8   4   1       55.52       78.27     11.00 o 
 -10   5   1     1723.21     1864.02     18.70 o 
  -9   5   1      791.78      709.88    132.06 o 
  -8   5   1       16.15        7.05      1.00 o 
  -7   5   1       39.55       33.33      3.71 o 
  -6   5   1     1051.79     1143.51     84.08 o 
  -5   5   1     2326.35     2425.96     88.63 o 
  -4   5   1     1045.40     1162.86     59.34 o 
  -3   5   1       28.94       22.12      1.99 o 
  -2   5   1      353.08      367.13      3.66 o 
  -1   5   1     1292.97     1280.73     32.00 o 
   0   5   1      297.22      335.10     10.10 o 
   1   5   1      184.41      175.06      5.02 o 
   2   5   1      315.72      324.39     12.27 o 
   3   5   1     1758.88     1822.97     48.85 o 
   4   5   1     1029.42     1045.93     24.82 o 
   5   5   1        0.80        2.51      1.38 o 
   6   5   1        2.06        2.72      3.23 o 
   7   5   1      246.92      230.62     18.58 o 
 -10   6   1        1.37        6.87      2.79 o 
  -9   6   1       44.17       48.73      5.40 o 
  -8   6   1      523.72      534.97     26.12 o 
  -7   6   1     1687.43     1706.81     54.83 o 
  -6   6   1      992.24      990.02     16.27 o 
  -5   6   1      131.24      127.36      5.64 o 
  -4   6   1      505.37      524.17     15.13 o 
  -3   6   1      520.48      429.60     10.33 o 
  -2   6   1     1332.08     1238.44     20.18 o 
  -1   6   1     1115.71     1093.27     25.27 o 
   0   6   1      137.77      145.27      4.18 o 
   1   6   1     1399.36     1545.53     15.33 o 
   2   6   1      575.45      576.35     14.07 o 
   3   6   1        0.45        1.30      0.83 o 
   4   6   1      184.61      189.23      9.44 o 
   5   6   1      376.91      397.95     32.61 o 
   6   6   1       31.07       38.84      6.73 o 
   7   6   1      361.03      365.34     30.23 o 
  -9   7   1        2.34        5.58      3.65 o 
  -8   7   1       14.45       10.45      1.91 o 
  -7   7   1       33.67       36.51      3.70 o 
  -6   7   1        8.60       11.40      2.02 o 
  -5   7   1      443.66      521.18     55.65 o 
  -4   7   1      733.16      730.08     14.57 o 
  -3   7   1     1416.39     1504.34     16.96 o 
  -2   7   1       89.13      112.45      5.00 o 
  -1   7   1        2.56        2.52      2.68 o 
   0   7   1      113.32      111.86      5.64 o 
   1   7   1     1318.95     1497.40     26.39 o 
   2   7   1      467.09      474.48     32.30 o 
   3   7   1     1855.96     1899.25    146.91 o 
   4   7   1      110.92       87.06      8.00 o 
   5   7   1       39.26       37.91      6.19 o 
   6   7   1       71.79       75.62     10.01 o 
  -9   8   1        3.01        8.16      2.50 o 
  -8   8   1        6.00        4.61      3.65 o 
  -7   8   1      933.13      930.27     23.83 o 
  -6   8   1       10.67        7.49      2.16 o 
  -5   8   1       79.31       63.66      4.22 o 
  -4   8   1       28.31       21.15      2.46 o 
  -3   8   1      989.44     1015.89     48.57 o 
  -2   8   1     2334.14     2671.73     63.09 o 
  -1   8   1     2435.03     2492.48     43.09 o 
   0   8   1      133.47      138.53      7.40 o 
   1   8   1        0.22        4.81      4.04 o 
   2   8   1     1466.13     1511.90     39.08 o 
   3   8   1      111.48      102.72      5.44 o 
   4   8   1        8.96       12.32      5.11 o 
   5   8   1      243.11      271.65     21.72 o 
  -8   9   1       93.42       97.84     10.11 o 
  -7   9   1       19.25       24.55      3.16 o 
  -6   9   1      219.71      202.96     12.34 o 
  -5   9   1      598.10      592.43     21.56 o 
  -4   9   1        0.34        5.20      2.57 o 
  -3   9   1       25.81       23.63      3.56 o 
  -2   9   1      937.51      969.57     33.15 o 
  -1   9   1      557.45      526.03     20.31 o 
   0   9   1      289.15      302.78     16.72 o 
   1   9   1      755.91      724.56     50.03 o 
   2   9   1        1.94        4.71      1.81 o 
   3   9   1        9.71        8.89      4.76 o 
   4   9   1      296.38      286.27     22.53 o 
  -8  10   1        5.63        5.56      4.59 o 
  -7  10   1       44.33       34.21      9.48 o 
  -6  10   1      821.54      916.32     44.98 o 
  -5  10   1      354.60      315.27     11.83 o 
  -4  10   1     1160.82     1290.86     32.06 o 
  -3  10   1      705.33      768.23     27.77 o 
  -2  10   1        1.67        4.15      2.10 o 
  -1  10   1      369.00      323.15     25.15 o 
   0  10   1      126.46      123.70     13.43 o 
   1  10   1        1.16        1.76      1.67 o 
   2  10   1      248.40      231.44     12.84 o 
   3  10   1      524.43      476.12     24.96 o 
  -7  11   1      343.94      340.50     28.33 o 
  -6  11   1       54.87       60.00     10.40 o 
  -4  11   1      202.74      180.22     11.90 o 
  -3  11   1        0.81        4.21      2.18 o 
  -2  11   1      357.05      369.42     22.11 o 
  -1  11   1      891.39      915.98     29.74 o 
   0  11   1       56.09       50.49      5.59 o 
   1  11   1       86.22       79.80      9.03 o 
   2  11   1      241.24      254.91     21.59 o 
  -5  12   1      163.07      164.16     15.32 o 
  -4  12   1      419.19      454.78     23.97 o 
  -3  12   1      235.52      259.47     20.78 o 
  -2  12   1       76.22       64.43      9.68 o 
  -1  12   1      103.84      120.72      7.74 o 
   0  12   1       18.55        9.30      2.94 o 
   0 -13   2      137.44      150.24      8.33 o 
   1 -13   2     1096.40     1177.10     53.24 o 
   2 -13   2      114.14      116.65      9.16 o 
   3 -13   2        8.83        8.44      3.43 o 
   4 -13   2      124.14      124.68      9.94 o 
  -2 -12   2        1.35        2.14      2.54 o 
  -1 -12   2       49.39       43.89      9.17 o 
   0 -12   2       96.73       84.61      6.14 o 
   1 -12   2       82.46       77.97      6.23 o 
   2 -12   2        4.12       12.74      3.16 o 
   3 -12   2     1253.51     1361.17     44.03 o 
   4 -12   2      616.23      658.14     33.40 o 
   5 -12   2       98.55      111.43      8.27 o 
   6 -12   2      334.58      370.31     15.81 o 
  -3 -11   2        2.77        3.70      1.97 o 
  -2 -11   2      250.07      252.40      9.74 o 
  -1 -11   2     1056.06     1039.08     37.12 o 
   0 -11   2       84.26       86.90     26.16 o 
   1 -11   2     1079.42     1007.28     87.31 o 
   2 -11   2       10.71       18.90      3.84 o 
   3 -11   2      166.88      153.48     10.29 o 
   4 -11   2        0.93        4.42      2.94 o 
   5 -11   2     1622.20     1636.67     52.53 o 
   6 -11   2      675.64      639.00     25.67 o 
   7 -11   2       60.25       64.86      5.93 o 
  -4 -10   2      236.37      206.04     18.42 o 
  -3 -10   2      486.63      509.26     17.31 o 
  -2 -10   2       51.16       51.73     10.98 o 
  -1 -10   2      377.11      334.90     20.84 o 
   0 -10   2       11.19       11.33      3.16 o 
   1 -10   2     2602.22     2875.92     73.74 o 
   2 -10   2      343.55      357.28     19.86 o 
   3 -10   2      550.55      611.27     50.11 o 
   4 -10   2       45.73       49.80      6.52 o 
   5 -10   2       18.58       16.98      4.40 o 
   6 -10   2       93.76       88.66     10.82 o 
   7 -10   2     1477.65     1658.38    267.39 o 
   8 -10   2      438.55      435.13     25.61 o 
  -5  -9   2       15.19        6.27      4.92 o 
  -4  -9   2      136.46      111.26      5.32 o 
  -3  -9   2     1514.24     1833.17     53.02 o 
  -2  -9   2     3360.13     3634.22     97.68 o 
  -1  -9   2     1925.58     1952.38    105.64 o 
   0  -9   2      266.70      219.91     34.43 o 
   1  -9   2      129.79      126.94      7.86 o 
   2  -9   2        3.25        4.53      2.15 o 
   3  -9   2      928.83      945.80     48.14 o 
   4  -9   2       30.77       31.12      5.09 o 
   5  -9   2      120.09      112.68      6.55 o 
   6  -9   2       72.37       73.19      6.48 o 
   7  -9   2       61.35       56.64      5.02 o 
   8  -9   2       34.31       28.05      4.72 o 
  -6  -8   2      321.79      324.89     25.11 o 
  -5  -8   2      564.54      552.99     18.45 o 
  -4  -8   2       50.96       46.41      3.19 o 
  -3  -8   2      212.02      240.50     13.87 o 
  -2  -8   2      225.12      222.43     11.41 o 
  -1  -8   2      742.27      691.24     36.71 o 
   0  -8   2       78.89       68.04      3.69 o 
   1  -8   2      443.17      414.58     29.88 o 
   2  -8   2      980.84     1047.82     53.11 o 
   3  -8   2        8.02        6.44      4.27 o 
   4  -8   2       59.70       68.65      9.75 o 
   5  -8   2      172.06      188.25     24.28 o 
   6  -8   2      244.25      224.31      9.30 o 
   7  -8   2     1153.97     1326.10     33.03 o 
   8  -8   2      335.83      340.91     30.18 o 
   9  -8   2       52.66       47.69      5.44 o 
  -7  -7   2       42.34       31.37     11.11 o 
  -6  -7   2      196.53      164.70      8.87 o 
  -5  -7   2      484.58      594.02     88.72 o 
  -4  -7   2       94.14       85.51      4.70 o 
  -3  -7   2     1392.33     1345.78    149.58 o 
  -2  -7   2        4.67        5.83      2.14 o 
  -1  -7   2      701.56      707.31     26.46 o 
   0  -7   2       33.02       50.60      5.60 o 
   1  -7   2      656.49      559.20     15.73 o 
   2  -7   2      634.62      589.62     16.73 o 
   3  -7   2       78.28      104.49      6.24 o 
   4  -7   2      203.51      193.74     22.17 o 
   5  -7   2      140.88      145.52      8.90 o 
   6  -7   2        0.05        4.63      1.78 o 
   7  -7   2       58.54       47.64      5.48 o 
   8  -7   2      216.19      219.67     13.69 o 
   9  -7   2      369.50      329.81     17.77 o 
  -7  -6   2      633.96      713.30     38.33 o 
  -6  -6   2        0.84        1.18      1.76 o 
  -5  -6   2     1115.84     1094.86     28.96 o 
  -4  -6   2      900.22      932.10     52.08 o 
  -3  -6   2     2334.61     2161.00     98.11 o 
  -2  -6   2      522.99      602.27     16.72 o 
  -1  -6   2      320.92      222.15      7.57 o 
   0  -6   2       67.21       55.97      4.15 o 
   1  -6   2     4921.59     4547.36     76.64 o 
   2  -6   2      859.73      920.42     67.00 o 
   3  -6   2       27.06       14.18      3.75 o 
   4  -6   2      599.80      548.13     12.31 o 
   5  -6   2     2020.70     1895.53     45.04 o 
   6  -6   2        5.72       11.24      4.52 o 
   7  -6   2      776.43      819.21     22.06 o 
   8  -6   2      226.34      241.36      9.93 o 
   9  -6   2       33.86       38.18      4.73 o 
  -8  -5   2      277.13      284.73     23.24 o 
  -7  -5   2      106.65      103.00      8.08 o 
  -6  -5   2      166.90      168.09     10.18 o 
  -5  -5   2     1078.62     1147.54     24.17 o 
  -4  -5   2       71.12       61.91      3.18 o 
  -3  -5   2        7.16        5.19      2.32 o 
  -2  -5   2     1024.45     1025.95     21.74 o 
  -1  -5   2      227.74      238.26      6.78 o 
   0  -5   2       50.24       57.20      3.61 o 
   1  -5   2     9152.11     9973.72   1046.57 o 
   2  -5   2     5527.36     6297.50    162.49 o 
   3  -5   2     1651.99     1776.98     72.43 o 
   4  -5   2      230.20      206.44      9.60 o 
   5  -5   2       80.67       63.67     10.60 o 
   6  -5   2     1735.38     1885.61    137.72 o 
   7  -5   2     1963.66     1814.88    216.63 o 
   8  -5   2      129.54      134.63      7.79 o 
   9  -5   2      239.66      254.23     16.95 o 
  -8  -4   2      281.01      240.84      9.36 o 
  -7  -4   2      410.19      386.69     31.11 o 
  -6  -4   2      274.82      269.59      9.63 o 
  -5  -4   2        5.35        5.14      2.24 o 
  -4  -4   2      458.97      363.44     14.14 o 
  -3  -4   2     3344.28     3272.24     63.93 o 
  -2  -4   2       28.68       66.34      2.70 o 
  -1  -4   2     3516.54     3222.17     16.87 o 
   0  -4   2      356.16      285.42      9.35 o 
   1  -4   2     7817.90     8440.31    137.53 o 
   2  -4   2    10613.43    10553.24    142.45 o 
   3  -4   2      679.63      558.69      7.03 o 
   4  -4   2     1108.87     1139.70     81.44 o 
   5  -4   2     4620.02     4834.20    234.16 o 
   6  -4   2        8.42       17.66      5.03 o 
   7  -4   2       75.87       55.52      4.96 o 
   8  -4   2     1186.92     1259.14     31.41 o 
   9  -4   2       95.15       96.06      6.54 o 
  -9  -3   2       10.17       10.19      6.97 o 
  -8  -3   2      985.66     1048.76     47.25 o 
  -7  -3   2       62.07       60.50      4.29 o 
  -6  -3   2      532.16      496.88     30.64 o 
  -5  -3   2     2905.25     2810.05     84.65 o 
  -4  -3   2     1444.90     1609.40     22.97 o 
  -3  -3   2     1135.86     1337.97     35.25 o 
  -2  -3   2        3.30        2.17      0.71 o 
  -1  -3   2     1312.18     1506.51     14.58 o 
   0  -3   2      112.22       82.33      2.99 o 
   2  -3   2      957.30     1144.68      7.54 o 
   3  -3   2     3243.76     3342.99     90.75 o 
   4  -3   2      685.34      637.01      7.19 o 
   5  -3   2     6791.97     7250.41    108.00 o 
   6  -3   2     1062.07     1121.86     20.28 o 
   7  -3   2      486.07      499.69     19.28 o 
   8  -3   2      147.90      133.74      7.75 o 
   9  -3   2      104.14      118.39      8.07 o 
  -9  -2   2      623.89      641.07     31.85 o 
  -8  -2   2       52.99       53.19      4.84 o 
  -7  -2   2      408.96      431.92     23.40 o 
  -6  -2   2      596.48      617.27     25.11 o 
  -5  -2   2      182.56      132.83      5.28 o 
  -4  -2   2     4992.55     4800.33    131.06 o 
  -3  -2   2    13689.33    11243.11   1598.89 o 
  -2  -2   2        1.34        5.43      1.14 o 
  -1  -2   2     1396.74     1636.82     10.03 o 
   1  -2   2     4718.54     4509.87      9.63 o 
   2  -2   2      862.45      843.95      5.16 o 
   3  -2   2     1460.00     1317.38     37.98 o 
   4  -2   2        2.83        1.75      1.04 o 
   5  -2   2     1051.61     1187.88     40.73 o 
   6  -2   2      481.93      524.56     31.32 o 
   7  -2   2      182.28      186.81      8.47 o 
   8  -2   2      481.16      487.56     12.46 o 
   9  -2   2      208.22      210.62     16.19 o 
  -9  -1   2       61.67       42.89      4.38 o 
  -8  -1   2      167.16      174.63     12.88 o 
  -7  -1   2       33.88       43.33      4.89 o 
  -6  -1   2      108.48       97.54      4.69 o 
  -5  -1   2      824.29      766.87     14.74 o 
  -4  -1   2      470.86      560.70     23.72 o 
  -3  -1   2     3436.62     3600.08     79.13 o 
  -1  -1   2     2674.70     2399.60     10.86 o 
   1  -1   2     7910.56     8137.98     26.81 o 
   2  -1   2     4186.28     3701.05     41.52 o 
   3  -1   2      327.01      372.22      6.30 o 
   4  -1   2      418.67      439.35      4.21 o 
   5  -1   2       81.16       93.65      6.06 o 
   6  -1   2       15.98       10.84      2.84 o 
   7  -1   2       71.84       58.49      3.62 o 
   8  -1   2      308.33      282.95     11.72 o 
   9  -1   2       77.22       66.72      6.25 o 
 -10   0   2        4.87        5.90      3.55 o 
  -9   0   2       99.40       87.57      5.42 o 
  -8   0   2     1224.85     1151.05    106.46 o 
  -7   0   2      403.63      448.16     49.76 o 
  -6   0   2      873.56      866.07     58.77 o 
  -5   0   2      558.10      566.68     42.66 o 
  -4   0   2     2928.20     3048.31    168.85 o 
  -3   0   2      232.44      217.46      7.28 o 
  -1   0   2      102.97      110.04      3.24 o 
   1   0   2      193.36      301.25      5.00 o 
   2   0   2     1466.29     1259.60     11.52 o 
   3   0   2      611.83      705.58     28.56 o 
   4   0   2       48.04       24.94      1.38 o 
   5   0   2      131.43       97.84      3.20 o 
   6   0   2     1033.71     1017.10     46.58 o 
   7   0   2       20.44       19.86      7.27 o 
   8   0   2      418.84      346.35     12.42 o 
   9   0   2      151.46      139.76     15.22 o 
 -10   1   2      841.46      833.49     31.31 o 
  -9   1   2      445.72      460.17     15.96 o 
  -8   1   2      285.86      266.86     39.94 o 
  -7   1   2       13.22       20.39      2.90 o 
  -6   1   2      522.99      599.64      8.75 o 
  -5   1   2      140.72      145.80      5.77 o 
  -4   1   2     3894.68     3532.55    280.58 o 
  -2   1   2      350.74      291.92      4.72 o 
  -1   1   2      155.05      148.79     13.11 o 
   0   1   2     2477.77     2663.08      8.91 o 
   1   1   2      759.41      541.28      6.94 o 
   2   1   2     1411.26     1528.67      5.15 o 
   3   1   2      301.34      322.13      7.92 o 
   4   1   2      726.70      702.00     20.85 o 
   5   1   2      338.42      317.72      9.87 o 
   6   1   2      101.33       98.78      3.81 o 
   7   1   2       31.55       36.68      2.69 o 
   8   1   2      853.57      869.36     40.72 o 
   9   1   2      189.45      228.31     17.58 o 
 -10   2   2        7.13        5.86      2.40 o 
  -9   2   2      719.39      744.49     19.24 o 
  -8   2   2      849.10      917.52     99.97 o 
  -7   2   2      120.16      127.87      9.07 o 
  -6   2   2     1786.19     2088.50     25.25 o 
  -5   2   2       45.71       35.54      2.45 o 
  -4   2   2      261.18      255.81      8.90 o 
  -3   2   2      324.78      288.31      9.57 o 
  -2   2   2     1697.23     1383.85     34.68 o 
  -1   2   2        4.35        1.36      0.60 o 
   0   2   2     3634.28     3765.98     49.43 o 
   1   2   2     1076.13     1046.54      6.80 o 
   2   2   2      216.75      153.53      2.20 o 
   3   2   2       90.38       74.22      2.28 o 
   4   2   2     1105.21     1141.30     16.49 o 
   5   2   2     1564.88     1669.79     56.81 o 
   6   2   2      313.00      294.11     16.09 o 
   7   2   2      541.64      532.35     21.33 o 
   8   2   2       18.08       12.70      4.54 o 
 -10   3   2      314.92      339.11     18.27 o 
  -9   3   2       92.36       75.08      5.64 o 
  -8   3   2       15.24       14.64      2.86 o 
  -7   3   2       77.69       74.82      4.70 o 
  -6   3   2      928.16      987.10    115.72 o 
  -5   3   2     2024.94     1996.11    118.31 o 
  -4   3   2     3149.89     3063.79     63.50 o 
  -3   3   2       48.82       73.23      1.46 o 
  -2   3   2      102.92      159.65      4.03 o 
  -1   3   2      497.73      613.17      2.54 o 
   0   3   2     6768.58     6978.84     48.74 o 
   1   3   2      388.22      426.88      7.96 o 
   2   3   2     4745.87     4760.88     38.36 o 
   3   3   2      646.30      667.75     20.71 o 
   4   3   2      192.28      201.32      9.98 o 
   5   3   2       77.25       62.05      2.56 o 
   6   3   2     1275.80     1457.86     51.15 o 
   7   3   2       24.33       12.80     11.26 o 
   8   3   2      505.34      535.65     29.64 o 
 -10   4   2      548.35      554.42     21.44 o 
  -9   4   2      783.15      947.61     30.76 o 
  -8   4   2      456.05      487.48     18.02 o 
  -7   4   2      276.00      276.25     13.72 o 
  -6   4   2      119.78      125.08      5.71 o 
  -5   4   2       72.75       76.48      3.79 o 
  -4   4   2        1.85        4.01      1.06 o 
  -3   4   2        1.88        4.84      0.84 o 
  -2   4   2     2744.20     2829.64     73.25 o 
  -1   4   2     1003.06     1071.86     34.46 o 
   0   4   2      414.55      516.85     13.40 o 
   1   4   2      643.84      681.44     16.81 o 
   2   4   2     2913.53     2884.39    137.65 o 
   3   4   2      819.47      854.02     14.93 o 
   4   4   2     5120.79     5413.86    152.09 o 
   5   4   2       49.29       41.53      2.80 o 
   6   4   2      247.72      218.15     18.96 o 
   7   4   2        0.78        1.34      3.05 o 
 -10   5   2      509.23      505.17     32.07 o 
  -9   5   2      107.58      115.90      8.24 o 
  -8   5   2      410.99      417.13     15.80 o 
  -7   5   2      149.10      120.00      8.33 o 
  -6   5   2     1820.00     1835.32    106.64 o 
  -5   5   2       10.05        6.18      1.23 o 
  -4   5   2      333.65      426.05     26.58 o 
  -3   5   2      881.06      873.38     34.07 o 
  -2   5   2       92.24      128.19      7.12 o 
  -1   5   2     2357.16     2322.61     14.25 o 
   0   5   2     4593.81     4494.90     66.15 o 
   1   5   2       41.54       65.08      9.22 o 
   2   5   2      182.30      141.72      4.96 o 
   3   5   2      395.52      409.58     13.48 o 
   4   5   2      253.83      257.69     12.26 o 
   5   5   2       15.35       11.27      5.41 o 
   6   5   2      487.80      517.08     28.43 o 
   7   5   2      100.28       84.01     15.26 o 
 -10   6   2      699.03      807.42     30.41 o 
  -9   6   2       14.23       16.23      4.23 o 
  -8   6   2      193.63      158.96     14.66 o 
  -7   6   2       39.00       45.49      3.43 o 
  -6   6   2        6.28        3.15      1.79 o 
  -5   6   2       29.03       27.66      1.62 o 
  -4   6   2      893.80      963.01     17.91 o 
  -3   6   2      297.04      319.91     13.92 o 
  -2   6   2        3.50        3.17      0.90 o 
  -1   6   2        9.33       17.73      1.65 o 
   0   6   2      509.46      671.24     19.71 o 
   1   6   2      134.21      114.72      6.23 o 
   2   6   2     2687.72     2765.79     38.58 o 
   3   6   2     1029.20     1091.90     31.55 o 
   4   6   2      648.41      675.29     24.14 o 
   5   6   2      404.85      350.57     18.24 o 
   6   6   2      452.07      505.12     26.88 o 
  -9   7   2        3.08        5.36      2.89 o 
  -8   7   2     1907.69     1853.01     79.06 o 
  -7   7   2       38.13       37.16      3.47 o 
  -6   7   2      338.43      393.55     21.92 o 
  -5   7   2      430.55      407.04     46.21 o 
  -4   7   2      888.11      919.84     88.03 o 
  -3   7   2     1754.68     1622.15     83.98 o 
  -2   7   2     3191.45     3378.33     89.90 o 
  -1   7   2      448.93      429.70     25.54 o 
   0   7   2     1324.92     1305.62     44.24 o 
   1   7   2      347.27      388.83     20.53 o 
   2   7   2       13.92       21.26      2.61 o 
   3   7   2      193.20      186.56     14.68 o 
   4   7   2      321.18      312.47     16.94 o 
   5   7   2      267.07      245.32     14.90 o 
  -9   8   2       26.95       39.94      6.63 o 
  -8   8   2        5.54        6.15      2.87 o 
  -7   8   2        3.43        5.83      3.47 o 
  -6   8   2      562.97      642.45     23.18 o 
  -5   8   2      245.58      245.27     17.79 o 
  -4   8   2      312.39      348.13     13.79 o 
  -3   8   2        1.14        1.62      1.32 o 
  -2   8   2      788.54      747.41     35.56 o 
  -1   8   2     1512.24     1586.66     82.49 o 
   0   8   2     3283.27     3604.70    297.14 o 
   1   8   2       29.12       33.29      3.23 o 
   2   8   2      123.07      136.14     10.18 o 
   3   8   2       74.74       80.93      9.53 o 
   4   8   2      316.23      334.46     17.74 o 
   5   8   2      191.54      186.23     17.31 o 
  -8   9   2      156.93      179.74     15.51 o 
  -7   9   2        6.37       10.43      3.76 o 
  -6   9   2      112.51      137.26      8.58 o 
  -5   9   2      143.95      127.21      9.53 o 
  -4   9   2       55.02       49.46      4.28 o 
  -3   9   2      134.07      114.21      6.11 o 
  -2   9   2      395.10      366.64     20.19 o 
  -1   9   2      249.96      268.14     14.79 o 
   0   9   2       24.19       14.19      3.83 o 
   1   9   2        1.16        2.21      1.39 o 
   2   9   2       69.11       82.09     10.44 o 
   3   9   2      292.39      302.00     16.03 o 
   4   9   2      393.24      373.64     21.78 o 
  -8  10   2      499.75      495.26     28.65 o 
  -7  10   2      416.39      372.07     28.39 o 
  -6  10   2      528.22      439.39     24.99 o 
  -5  10   2      294.93      293.14     16.21 o 
  -4  10   2      954.21     1017.17     25.46 o 
  -3  10   2      209.55      170.06     10.89 o 
  -2  10   2        7.22        4.91      2.21 o 
  -1  10   2       95.74       98.05      6.62 o 
   0  10   2       87.37       99.52     13.72 o 
   1  10   2        0.60        2.60      1.75 o 
   2  10   2      203.24      204.38     17.65 o 
   3  10   2       40.50       33.93      5.78 o 
  -7  11   2      490.72      467.91     26.83 o 
  -6  11   2       11.63       13.35      5.65 o 
  -5  11   2      230.82      250.60     14.44 o 
  -4  11   2      227.08      270.86     14.68 o 
  -3  11   2       50.59       50.98      7.27 o 
  -2  11   2      921.19      974.79     55.46 o 
  -1  11   2      446.07      405.94     38.91 o 
   0  11   2       89.21       82.21      5.55 o 
   1  11   2      280.98      319.10     26.52 o 
  -5  12   2      778.12      735.27     40.02 o 
  -4  12   2        0.99        7.48      5.28 o 
  -3  12   2      405.55      379.45     21.61 o 
  -2  12   2       12.82       19.78      4.13 o 
  -1  12   2      133.35      132.46     13.53 o 
   0 -13   3       45.00       43.25      5.22 o 
   1 -13   3      119.91      104.74      8.25 o 
   2 -13   3      387.61      359.41     32.29 o 
   3 -13   3       46.01       45.61      5.73 o 
   4 -13   3      436.22      419.52     42.02 o 
   5 -13   3      645.69      644.18     90.93 o 
  -2 -12   3      481.52      542.76     49.09 o 
  -1 -12   3      377.14      432.34     37.92 o 
   0 -12   3      530.30      532.70     23.65 o 
   1 -12   3      417.29      408.67     24.60 o 
   2 -12   3       80.36       75.02     13.72 o 
   3 -12   3      616.21      583.22     22.10 o 
   4 -12   3       91.81      103.73      7.55 o 
   5 -12   3      144.35      128.42      9.31 o 
   6 -12   3      298.91      346.60     20.73 o 
  -4 -11   3       20.83       34.05      7.45 o 
  -3 -11   3        7.62        5.92      2.09 o 
  -2 -11   3       32.32       35.38      5.23 o 
  -1 -11   3      152.84      142.11      9.46 o 
   0 -11   3        2.24        4.60      3.49 o 
   1 -11   3        8.79        7.18      3.26 o 
   2 -11   3      672.44      661.31     33.24 o 
   3 -11   3      589.35      587.06     46.96 o 
   4 -11   3       89.24      108.11     12.18 o 
   5 -11   3      551.39      585.80     19.49 o 
   6 -11   3        5.34        7.35      2.32 o 
   7 -11   3        5.81        7.55      3.51 o 
  -5 -10   3      797.43      861.58     46.81 o 
  -4 -10   3      238.12      217.99      9.56 o 
  -3 -10   3       19.81       25.38      8.78 o 
  -2 -10   3     1835.14     1932.44     47.26 o 
  -1 -10   3       12.08       14.90      5.99 o 
   0 -10   3      489.88      452.53     25.20 o 
   1 -10   3        5.52        6.30      2.14 o 
   2 -10   3      539.42      563.37     34.59 o 
   3 -10   3      246.64      241.15     14.28 o 
   4 -10   3      150.30      130.32      6.79 o 
   5 -10   3        1.95        2.18      2.07 o 
   6 -10   3      138.74      150.29     10.24 o 
   7 -10   3      240.67      264.25     11.21 o 
   8 -10   3       27.33       22.62      3.51 o 
  -6  -9   3      594.00      675.58     43.70 o 
  -5  -9   3      346.41      317.30     11.48 o 
  -4  -9   3     1675.38     1622.69     39.29 o 
  -3  -9   3      457.83      489.95     18.16 o 
  -2  -9   3       85.21       72.85      5.46 o 
  -1  -9   3      407.18      420.61     20.52 o 
   0  -9   3      379.24      432.36     31.59 o 
   1  -9   3        5.16        5.59      2.37 o 
   2  -9   3     1853.44     1940.42    106.30 o 
   3  -9   3       89.78      162.13     28.53 o 
   4  -9   3      473.89      510.86     26.63 o 
   5  -9   3      601.23      612.17     50.11 o 
   6  -9   3        5.76        9.81      5.73 o 
   7  -9   3      117.44      123.34      6.42 o 
   8  -9   3      331.31      317.60     17.32 o 
  -6  -8   3       44.11       29.84     13.46 o 
  -5  -8   3      149.11      139.39     15.70 o 
  -4  -8   3       71.36       72.25     10.11 o 
  -3  -8   3      152.03      165.81      7.79 o 
  -2  -8   3     1511.16     1425.22     25.54 o 
  -1  -8   3       17.04       15.56      2.54 o 
   0  -8   3      586.84      556.03     40.29 o 
   1  -8   3        6.16        8.27      2.81 o 
   2  -8   3     3704.09     3391.46    160.46 o 
   3  -8   3      541.45      518.80     34.33 o 
   4  -8   3       16.68       15.94      5.26 o 
   5  -8   3       13.21        9.92      3.31 o 
   6  -8   3      410.38      399.12     21.94 o 
   7  -8   3        6.43        9.24      3.12 o 
   8  -8   3     1309.69     1445.82     55.44 o 
   9  -8   3      219.89      213.20     13.08 o 
  -7  -7   3      114.83      114.29      7.46 o 
  -6  -7   3      751.04      739.95     24.69 o 
  -5  -7   3      131.47      120.35      6.75 o 
  -4  -7   3       56.11       56.56      3.97 o 
  -3  -7   3      195.48      174.10      7.79 o 
  -2  -7   3      955.61      955.42     23.26 o 
  -1  -7   3      441.83      432.09     55.43 o 
   0  -7   3      566.96      550.70     34.27 o 
   1  -7   3       65.22       78.07      5.01 o 
   2  -7   3       73.93       58.17      4.33 o 
   3  -7   3      669.42      796.11     63.96 o 
   4  -7   3      694.12      761.86     41.34 o 
   5  -7   3       42.15       49.30      4.55 o 
   6  -7   3     3232.28     3477.99     66.48 o 
   7  -7   3       90.04      103.36      6.05 o 
   8  -7   3        0.78        6.08      1.95 o 
   9  -7   3      400.81      359.36     18.80 o 
  -8  -6   3       64.04       50.81      8.75 o 
  -7  -6   3        0.19        5.59      2.64 o 
  -6  -6   3       93.22       95.41     11.50 o 
  -5  -6   3      251.84      278.65     56.88 o 
  -4  -6   3     1546.59     1559.82     86.94 o 
  -3  -6   3       25.01       28.39      3.98 o 
  -2  -6   3       58.01       72.42      5.44 o 
  -1  -6   3      675.39      826.57     29.64 o 
   0  -6   3     1513.34     1281.98     34.96 o 
   1  -6   3      488.42      423.90     14.50 o 
   2  -6   3     7513.59     7611.66    186.01 o 
   3  -6   3       98.25       90.71      4.64 o 
   4  -6   3     1977.63     1937.53    180.22 o 
   5  -6   3        9.86       11.00      3.84 o 
   6  -6   3      983.37      952.07     92.70 o 
   7  -6   3       35.27       35.77      4.92 o 
   8  -6   3      502.22      494.50     17.36 o 
   9  -6   3      350.22      318.99     17.57 o 
  -8  -5   3     1307.90     1388.42     47.99 o 
  -7  -5   3      322.97      284.66     10.66 o 
  -6  -5   3     1176.75     1176.58     54.88 o 
  -5  -5   3       10.84       17.04      2.78 o 
  -4  -5   3      374.64      364.45     14.05 o 
  -3  -5   3        5.23        5.53      1.58 o 
  -2  -5   3     5446.44     5289.50    373.46 o 
  -1  -5   3     1834.83     1775.27     18.46 o 
   0  -5   3     2283.67     2076.84     28.34 o 
   1  -5   3      519.12      616.15     20.14 o 
   2  -5   3     3177.42     3577.59    191.95 o 
   3  -5   3        1.11        3.23      1.35 o 
   4  -5   3     2209.07     2316.14     73.21 o 
   5  -5   3       52.12       52.73      4.51 o 
   6  -5   3     4217.90     4739.58     98.81 o 
   7  -5   3      514.75      552.54     38.33 o 
   8  -5   3        3.54        6.18      3.10 o 
   9  -5   3      112.95       85.32      7.07 o 
  -9  -4   3      120.62       95.00      8.32 o 
  -8  -4   3      107.82       97.42      5.84 o 
  -7  -4   3      220.61      249.52     15.01 o 
  -6  -4   3      353.32      370.70     27.10 o 
  -5  -4   3      377.77      373.14     16.70 o 
  -4  -4   3     1276.71     1265.43     18.37 o 
  -3  -4   3       60.91       68.59      4.08 o 
  -2  -4   3       38.17       32.94      2.33 o 
  -1  -4   3       87.74       73.73      3.21 o 
   0  -4   3      110.62      157.35      7.93 o 
   1  -4   3     6541.79     7107.86     27.36 o 
   3  -4   3       31.76       44.53      3.96 o 
   4  -4   3       37.12       36.41     11.29 o 
   5  -4   3      300.57      272.97     14.67 o 
   6  -4   3      827.43      768.71     51.13 o 
   7  -4   3        5.14        6.90      1.88 o 
   8  -4   3     1035.14     1057.56     26.34 o 
   9  -4   3       45.83       40.25      7.94 o 
  -9  -3   3      175.94      176.86      8.22 o 
  -8  -3   3     1400.67     1403.04     34.50 o 
  -7  -3   3     1123.48     1081.05     99.00 o 
  -6  -3   3     1357.03     1369.09     84.15 o 
  -5  -3   3       72.10       64.39      3.65 o 
  -4  -3   3      126.82      109.01     15.32 o 
  -3  -3   3      523.62      516.05     13.75 o 
  -1  -3   3      272.35      327.96     19.32 o 
   0  -3   3     3472.33     3237.93     15.15 o 
   1  -3   3     1786.81     1899.95     35.26 o 
   2  -3   3     1116.01     1206.49      8.27 o 
   3  -3   3     2784.61     2673.49     84.01 o 
   4  -3   3     2014.30     2028.77     60.11 o 
   5  -3   3       30.95       41.13      3.38 o 
   6  -3   3       63.05       66.57      4.32 o 
   7  -3   3      543.34      593.17     38.66 o 
   8  -3   3      123.13      151.77     10.49 o 
   9  -3   3       52.02       55.00      7.06 o 
  -9  -2   3      185.14      196.88      9.01 o 
  -8  -2   3      209.34      208.06     15.78 o 
  -7  -2   3      332.73      300.75     18.49 o 
  -6  -2   3     2336.53     2417.02     91.07 o 
  -5  -2   3      415.24      486.37     48.41 o 
  -4  -2   3     1179.41     1034.72     66.86 o 
  -3  -2   3       25.56       23.55      4.02 o 
  -1  -2   3     2239.10     2075.52     12.29 o 
   0  -2   3     2951.02     2946.25     45.51 o 
   1  -2   3     4676.99     4497.15     17.33 o 
   2  -2   3      558.50      538.39      3.95 o 
   3  -2   3      511.38      392.68     23.44 o 
   4  -2   3        2.70        2.72      0.96 o 
   5  -2   3      274.70      241.72     16.14 o 
   6  -2   3      528.25      491.40     20.11 o 
   7  -2   3        3.24        2.91      2.28 o 
   8  -2   3       63.02       61.72     15.06 o 
   9  -2   3      554.72      542.07     28.92 o 
 -10  -1   3       11.98        8.09      2.92 o 
  -9  -1   3       24.28       25.76      6.23 o 
  -8  -1   3       87.31       77.10      4.44 o 
  -7  -1   3      389.21      350.38     27.73 o 
  -6  -1   3       34.32       54.27      3.33 o 
  -5  -1   3     7216.72     6762.26    738.09 o 
  -2  -1   3     1214.33     1143.02      7.63 o 
  -1  -1   3     3054.84     3105.48     13.32 o 
   0  -1   3     3652.91     3410.27     13.11 o 
   1  -1   3       14.68       36.41      2.62 o 
   2  -1   3      182.19      152.04      2.56 o 
   3  -1   3        0.86        4.54      1.32 o 
   4  -1   3      325.30      266.63      6.30 o 
   5  -1   3      406.21      447.21     15.12 o 
   6  -1   3        1.49        4.11      2.97 o 
   7  -1   3      657.61      669.87     24.12 o 
   8  -1   3      958.82     1098.05     69.70 o 
   9  -1   3      473.67      466.25     27.47 o 
 -10   0   3       77.40       57.28      5.46 o 
  -9   0   3      313.45      358.09     21.56 o 
  -8   0   3      234.21      224.68     11.87 o 
  -7   0   3      174.14      184.62      9.74 o 
  -6   0   3      670.05      673.52     59.71 o 
  -5   0   3      418.69      473.29     43.60 o 
  -4   0   3     2339.24     2726.28     38.26 o 
  -1   0   3     2325.04     2190.78     14.95 o 
   0   0   3     3275.11     3901.29     10.08 o 
   1   0   3     3615.94     3145.03     71.37 o 
   2   0   3      938.80      893.32     10.45 o 
   3   0   3      861.09      905.76     17.90 o 
   4   0   3      468.32      416.55     11.25 o 
   5   0   3     1863.43     1975.49     37.98 o 
   6   0   3     1073.29     1105.98     36.68 o 
   7   0   3       85.54       73.14      3.03 o 
   8   0   3      204.21      227.44     14.03 o 
   9   0   3      475.70      449.02     29.68 o 
 -10   1   3       27.51       29.95     10.23 o 
  -9   1   3      236.77      247.00     13.86 o 
  -8   1   3      830.43      755.22     52.45 o 
  -7   1   3      987.41      958.82     21.53 o 
  -6   1   3      362.06      316.94     11.14 o 
  -5   1   3      755.61      824.33     13.23 o 
  -4   1   3      113.81      100.76      4.63 o 
  -3   1   3        0.36        1.55      0.68 o 
  -2   1   3     2466.68     2210.87     18.32 o 
  -1   1   3     4259.00     4297.44     13.33 o 
   0   1   3     7935.12     7562.89     24.30 o 
   1   1   3     3122.42     2721.53     81.42 o 
   2   1   3       79.05       37.67      3.66 o 
   3   1   3     1505.58     1686.02     41.54 o 
   4   1   3      451.12      457.12     10.64 o 
   5   1   3     1693.25     1785.74     25.16 o 
   6   1   3      137.90      129.12      6.00 o 
   7   1   3      189.65      170.28     10.39 o 
   8   1   3      388.75      353.75     19.15 o 
 -10   2   3      634.41      688.79     24.83 o 
  -9   2   3      942.81     1029.43     38.71 o 
  -8   2   3      358.71      365.85     20.25 o 
  -7   2   3        2.75        6.85      3.76 o 
  -6   2   3        2.00        3.54      1.82 o 
  -5   2   3     3746.59     3517.04    501.60 o 
  -4   2   3      349.75      376.63     14.73 o 
  -3   2   3       32.38       58.58      1.36 o 
  -2   2   3     2023.25     2201.93     30.07 o 
  -1   2   3      602.51      551.96     15.98 o 
   0   2   3      289.73      281.48      2.90 o 
   1   2   3       44.57       36.22      1.13 o 
   2   2   3     1753.90     1943.04     24.83 o 
   3   2   3     2489.65     2545.75     50.34 o 
   4   2   3      427.75      422.10     15.88 o 
   5   2   3       25.14       30.85      1.68 o 
   6   2   3       95.46       93.65      7.63 o 
   7   2   3       91.81      109.23     11.17 o 
   8   2   3       38.94       51.53      8.25 o 
 -10   3   3      107.40       94.42      9.28 o 
  -9   3   3     1146.44     1012.20    121.66 o 
  -8   3   3      480.40      478.51     25.95 o 
  -7   3   3     1944.40     2195.48    128.05 o 
  -6   3   3       84.37       84.02     10.20 o 
  -5   3   3     1737.76     2110.31     58.14 o 
  -4   3   3      790.27      873.73     40.85 o 
  -3   3   3      818.64      685.12     29.00 o 
  -2   3   3      845.66      687.79     29.02 o 
  -1   3   3      291.19      181.26      2.86 o 
   0   3   3      734.63      699.34      6.83 o 
   1   3   3     1311.67     1563.00     13.94 o 
   2   3   3       38.03       13.79      5.74 o 
   3   3   3     1577.95     1634.10     28.64 o 
   4   3   3     2967.44     2953.37     50.38 o 
   5   3   3      603.49      575.82     21.74 o 
   6   3   3        6.09        8.71      5.42 o 
   7   3   3       43.66       32.45      6.48 o 
 -10   4   3      200.97      194.38     11.96 o 
  -9   4   3      748.29      724.38     23.84 o 
  -8   4   3      168.39      167.17     14.86 o 
  -7   4   3     3230.10     3014.64     57.49 o 
  -6   4   3       40.13       32.08      4.31 o 
  -5   4   3      692.52      701.86     21.06 o 
  -4   4   3      164.81      194.97     20.74 o 
  -3   4   3      856.59      874.09     28.33 o 
  -2   4   3     1445.86     1420.15     36.67 o 
  -1   4   3     3665.06     4070.36     38.60 o 
   0   4   3      342.12      439.62      6.60 o 
   1   4   3     1889.36     1821.91     45.13 o 
   2   4   3       50.33       38.93      2.71 o 
   3   4   3       90.28       78.31      3.92 o 
   4   4   3     1163.61     1145.09     27.03 o 
   5   4   3      166.76      132.30     10.63 o 
   6   4   3      341.77      327.80     17.88 o 
   7   4   3     1131.28     1294.05     64.08 o 
 -10   5   3      210.35      228.29     13.80 o 
  -9   5   3       12.44       10.40      3.21 o 
  -8   5   3        8.80        5.61      1.82 o 
  -7   5   3        0.95        4.71      2.28 o 
  -6   5   3      155.40      149.84      6.14 o 
  -5   5   3      268.05      202.01     15.69 o 
  -4   5   3      801.15      679.83     26.40 o 
  -3   5   3      646.88      578.31     32.82 o 
  -2   5   3     1769.58     1996.72     36.49 o 
  -1   5   3      133.57      171.16      5.01 o 
   0   5   3      833.08      994.57     19.21 o 
   1   5   3      946.18      880.96     19.05 o 
   2   5   3       34.06       28.81      2.41 o 
   3   5   3     2788.38     2787.86     62.42 o 
   4   5   3      627.51      576.67     22.92 o 
   5   5   3      121.73      103.86     10.72 o 
   6   5   3       93.67       86.39      9.14 o 
 -10   6   3      169.44      171.43     18.08 o 
  -9   6   3       53.16       39.99      3.39 o 
  -8   6   3      176.33      166.59     10.18 o 
  -7   6   3      539.29      442.07     24.21 o 
  -6   6   3      224.25      203.29      8.51 o 
  -5   6   3      369.32      350.36     11.71 o 
  -4   6   3        0.03        1.77      1.59 o 
  -3   6   3        0.97        2.14      0.99 o 
  -2   6   3      459.32      475.64     20.67 o 
  -1   6   3     4401.77     4536.06     42.57 o 
   0   6   3      153.00      132.95      4.55 o 
   1   6   3      955.32      950.97     16.78 o 
   2   6   3      586.36      601.75      8.08 o 
   3   6   3       35.72       41.62      5.75 o 
   4   6   3       15.21       13.40      5.08 o 
   5   6   3     1533.42     1530.41     69.55 o 
   6   6   3        1.51        7.01      5.93 o 
  -9   7   3      270.75      270.28     21.19 o 
  -8   7   3        0.79        2.44      1.11 o 
  -7   7   3      742.26      709.26     67.33 o 
  -6   7   3       49.20       47.85      8.08 o 
  -5   7   3     2512.21     2675.16     84.43 o 
  -4   7   3      839.52      968.55     17.42 o 
  -3   7   3     2959.53     3129.61     43.52 o 
  -2   7   3     1427.95     1584.50     37.14 o 
  -1   7   3        7.85        7.46      1.57 o 
   0   7   3      520.68      534.99     21.57 o 
   1   7   3     1121.98     1120.57     47.55 o 
   2   7   3      240.20      230.42     12.70 o 
   3   7   3      948.02     1011.86     36.37 o 
   4   7   3      846.57      867.80     40.47 o 
  -9   8   3      337.42      277.42     24.69 o 
  -8   8   3      125.62      133.81     12.60 o 
  -7   8   3     1208.90     1189.51     42.25 o 
  -6   8   3        1.77        8.35      2.84 o 
  -5   8   3      156.04      154.62     10.50 o 
  -4   8   3     1951.28     2095.36    135.46 o 
  -3   8   3     1782.31     1810.49     47.34 o 
  -2   8   3      319.85      288.15     13.96 o 
  -1   8   3     1400.09     1447.59     75.55 o 
   0   8   3      297.37      275.83     19.96 o 
   1   8   3       75.97       78.05      9.40 o 
   2   8   3      191.41      168.22     14.76 o 
   3   8   3      104.27      114.30      8.29 o 
   4   8   3      472.90      442.81     23.42 o 
  -8   9   3      112.54      123.62     11.78 o 
  -7   9   3     1018.46     1151.93     62.81 o 
  -6   9   3      181.37      144.09     13.13 o 
  -5   9   3      462.86      517.15     19.94 o 
  -4   9   3      169.98      167.68      9.20 o 
  -3   9   3      151.05      151.94      7.67 o 
  -2   9   3      585.99      581.43     25.02 o 
  -1   9   3      449.14      397.69     25.09 o 
   0   9   3      105.70       89.79      5.14 o 
   1   9   3      125.17      109.24      7.65 o 
   2   9   3        2.80        4.80      4.41 o 
   3   9   3       81.87       79.43     11.01 o 
  -6  10   3       96.26       79.31      8.44 o 
  -5  10   3       31.94       29.51      4.42 o 
  -4  10   3       37.34       37.27      8.43 o 
  -3  10   3     1207.93     1244.05     43.21 o 
  -2  10   3      118.60      107.25     12.04 o 
  -1  10   3       12.94        7.13      1.92 o 
   0  10   3     1078.17      986.12    133.31 o 
   1  10   3       29.16       38.30      6.18 o 
   2  10   3      361.19      370.28     21.35 o 
  -6  11   3        1.21        7.93      4.96 o 
  -5  11   3        5.41        6.94      5.00 o 
  -4  11   3      227.12      221.16     17.79 o 
  -3  11   3       82.10       99.31      9.41 o 
  -2  11   3        7.41        7.77      5.15 o 
  -1  11   3      801.45      733.39     36.21 o 
   0  11   3       15.15       10.11      3.35 o 
  -1 -13   4      929.25      981.39     43.53 o 
   0 -13   4      147.69      154.88     17.18 o 
   1 -13   4      219.28      248.90     23.33 o 
   2 -13   4      718.34      797.66     49.40 o 
   3 -13   4      146.30      143.51     12.07 o 
   4 -13   4      583.33      584.87     23.11 o 
   5 -13   4       28.42       50.82      5.63 o 
  -3 -12   4       58.06       58.75      8.26 o 
  -2 -12   4      318.43      372.00     31.09 o 
  -1 -12   4      462.33      415.54      8.31 o 
   0 -12   4     1160.11     1094.34     35.49 o 
   1 -12   4       21.86       23.90      5.57 o 
   2 -12   4       44.01       41.55      4.78 o 
   3 -12   4     1158.31     1142.42     37.42 o 
   4 -12   4      828.79      889.39     95.97 o 
   5 -12   4       12.93       16.47      4.51 o 
   6 -12   4      361.63      329.00     20.15 o 
  -4 -11   4       59.75       62.26      6.73 o 
  -3 -11   4        6.68        6.54      2.41 o 
  -2 -11   4      270.40      275.56     33.46 o 
  -1 -11   4     1450.30     1423.94     35.00 o 
   0 -11   4        3.82        6.06      4.85 o 
   1 -11   4       87.23      114.13     26.21 o 
   2 -11   4      248.01      229.80     12.13 o 
   3 -11   4      227.71      217.38     13.84 o 
   4 -11   4       45.89       32.48      4.94 o 
   5 -11   4       91.58       89.19      7.98 o 
   6 -11   4      291.62      267.01     11.06 o 
   7 -11   4      275.08      313.21     19.27 o 
  -5 -10   4      402.10      381.68     16.83 o 
  -4 -10   4      937.21      924.56     48.77 o 
  -3 -10   4      219.06      233.60     12.25 o 
  -2 -10   4       24.66       26.24      3.96 o 
  -1 -10   4      246.16      205.20      6.29 o 
   0 -10   4      268.99      273.35     15.71 o 
   1 -10   4      373.00      362.00     16.99 o 
   2 -10   4        5.64        7.45      3.97 o 
   3 -10   4       11.36        7.33      2.99 o 
   4 -10   4      159.71      194.43     10.26 o 
   5 -10   4       90.95       70.28      6.08 o 
   6 -10   4       24.86       17.20      4.13 o 
   7 -10   4      947.96     1003.24     55.34 o 
   8 -10   4      345.56      362.57     17.12 o 
  -6  -9   4      132.97      137.35     10.69 o 
  -5  -9   4       36.44       40.35      4.10 o 
  -4  -9   4       34.54       34.24      3.06 o 
  -3  -9   4      940.47     1045.35     91.56 o 
  -2  -9   4      461.86      449.47     17.81 o 
  -1  -9   4      252.77      200.58     11.55 o 
   0  -9   4      387.20      376.25     17.60 o 
   1  -9   4     1561.08     1616.71     54.48 o 
   2  -9   4       51.89       70.10      5.31 o 
   3  -9   4      456.38      543.92     38.19 o 
   4  -9   4      513.32      481.76     19.21 o 
   5  -9   4      513.85      612.15     77.28 o 
   6  -9   4     1411.63     1446.43     58.69 o 
   7  -9   4        0.82        7.40      2.20 o 
   8  -9   4       23.79       16.10      3.75 o 
  -7  -8   4      640.50      646.34     41.50 o 
  -6  -8   4      203.16      209.51     11.43 o 
  -5  -8   4      327.59      316.12     23.69 o 
  -4  -8   4      400.09      422.89     23.02 o 
  -3  -8   4       18.13       30.94      5.55 o 
  -2  -8   4       40.55       45.98      3.93 o 
  -1  -8   4     1910.45     1927.46    169.95 o 
   0  -8   4      215.48      213.24     10.61 o 
   1  -8   4     1823.57     1844.48     44.62 o 
   2  -8   4      448.33      483.49     29.21 o 
   3  -8   4     1692.43     1622.96     38.98 o 
   4  -8   4      624.96      681.70     86.93 o 
   5  -8   4      503.83      494.48     19.37 o 
   6  -8   4       72.64       58.47      4.30 o 
   7  -8   4     2298.73     2239.72    115.99 o 
   8  -8   4      808.85      852.45     67.54 o 
  -7  -7   4       43.70       38.75      4.81 o 
  -6  -7   4       99.23       93.77      9.76 o 
  -5  -7   4       38.71       48.66      9.57 o 
  -4  -7   4       91.32       73.89      4.72 o 
  -3  -7   4     1247.03     1132.33     20.48 o 
  -2  -7   4     1399.90     1377.00     33.05 o 
  -1  -7   4      602.46      619.75     19.47 o 
   0  -7   4      745.16      720.47     20.27 o 
   1  -7   4        3.17        4.40      2.49 o 
   2  -7   4     3059.64     2999.87     42.00 o 
   3  -7   4     7837.87     8483.19    742.74 o 
   4  -7   4      964.33      914.11     35.19 o 
   5  -7   4       68.28       60.77      9.00 o 
   6  -7   4        1.86        8.43      3.86 o 
   7  -7   4     1322.01     1346.33     33.83 o 
   8  -7   4        3.67        3.51      2.35 o 
   9  -7   4      253.96      265.05     26.81 o 
  -8  -6   4       62.80       58.34     11.32 o 
  -7  -6   4     2037.22     2256.26     58.07 o 
  -6  -6   4      214.62      192.68     19.21 o 
  -5  -6   4      239.23      239.93     11.56 o 
  -4  -6   4        0.17        6.69      3.75 o 
  -3  -6   4      160.61      156.30      7.10 o 
  -2  -6   4      747.93      957.67     36.59 o 
  -1  -6   4     6510.71     6724.64     78.81 o 
   0  -6   4     1336.42     1686.48     38.64 o 
   2  -6   4       14.89       20.80      3.21 o 
   3  -6   4      192.41      202.28      6.73 o 
   4  -6   4        0.72        3.59      2.28 o 
   5  -6   4     2729.87     2802.26     48.54 o 
   6  -6   4      335.55      372.80     14.91 o 
   7  -6   4      564.22      615.75     16.35 o 
   8  -6   4        0.53        7.12      2.44 o 
   9  -6   4      315.74      303.00     17.86 o 
  -8  -5   4       75.58       78.77      6.93 o 
  -7  -5   4       13.91       14.71      4.43 o 
  -6  -5   4      467.77      468.43     29.23 o 
  -5  -5   4     1326.59     1203.60     23.34 o 
  -4  -5   4       18.34       15.44      2.36 o 
  -3  -5   4       89.24       52.85      2.78 o 
  -2  -5   4      576.99      676.06      7.97 o 
  -1  -5   4      455.68      400.70     22.09 o 
   0  -5   4      266.50      251.13      4.60 o 
   1  -5   4     3706.31     3274.19    313.03 o 
   2  -5   4     8520.61     8979.34    124.25 o 
   3  -5   4      906.83      852.86     12.87 o 
   4  -5   4      355.88      415.81     11.23 o 
   5  -5   4        8.06       13.92      2.37 o 
   6  -5   4      258.77      242.02     10.58 o 
   7  -5   4      692.93      717.83     25.93 o 
   8  -5   4      227.74      224.46     20.18 o 
   9  -5   4      142.73      140.65     20.71 o 
  -9  -4   4      502.69      501.15     19.59 o 
  -8  -4   4      139.65      124.04      6.20 o 
  -7  -4   4      478.52      440.50     16.90 o 
  -6  -4   4      330.44      290.66     12.58 o 
  -5  -4   4      232.11      207.77     17.99 o 
  -4  -4   4        5.86        6.82      2.05 o 
  -3  -4   4     6123.45     5937.73     71.16 o 
  -2  -4   4       31.32       35.26      2.13 o 
  -1  -4   4      417.67      518.05     15.31 o 
   0  -4   4      661.69      712.84      7.57 o 
   1  -4   4     5567.61     5844.42    152.83 o 
   2  -4   4      187.43      270.29     20.92 o 
   3  -4   4     2489.14     2373.63     65.70 o 
   4  -4   4       16.48       34.46      2.85 o 
   5  -4   4      536.25      552.01     37.74 o 
   6  -4   4       59.90       75.00      5.78 o 
   7  -4   4        8.33        9.76      3.22 o 
   8  -4   4      156.57      155.54      8.08 o 
   9  -4   4      214.14      206.30     13.64 o 
  -9  -3   4        0.30        3.55      2.59 o 
  -8  -3   4       36.29       44.28      5.61 o 
  -7  -3   4      895.33      975.24     26.09 o 
  -6  -3   4      415.11      386.07     41.60 o 
  -5  -3   4     1615.86     1478.82     75.39 o 
  -4  -3   4      403.89      424.09     18.53 o 
  -3  -3   4       89.59       89.45      5.57 o 
  -2  -3   4       36.47       19.35      1.06 o 
  -1  -3   4     2960.52     2751.71     10.68 o 
   0  -3   4      726.24      706.34     10.42 o 
   1  -3   4    10738.79    10423.21    343.59 o 
   2  -3   4      785.24      878.06     22.67 o 
   3  -3   4      468.28      536.37     23.53 o 
   4  -3   4     1198.56     1306.37     18.93 o 
   5  -3   4      573.78      507.55     23.68 o 
   6  -3   4      194.60      168.52      9.91 o 
   7  -3   4     1064.46     1119.08     39.64 o 
   8  -3   4       14.17       16.02      3.60 o 
   9  -3   4      128.59      119.39     13.26 o 
  -9  -2   4       97.30      100.75      8.23 o 
  -8  -2   4        2.80        4.39      2.31 o 
  -7  -2   4       21.95       22.37     10.64 o 
  -6  -2   4      110.23      104.92      8.25 o 
  -5  -2   4     4090.22     4103.67    103.24 o 
  -4  -2   4     3708.92     3966.24     34.16 o 
  -3  -2   4     1071.67      966.06     29.40 o 
  -2  -2   4      579.34      676.06      8.81 o 
  -1  -2   4     1369.65     1223.95      8.04 o 
   0  -2   4     4298.93     4175.06     15.87 o 
   1  -2   4     1714.22     1692.46     25.69 o 
   2  -2   4        8.94       12.43      1.15 o 
   3  -2   4        7.94        9.04      1.36 o 
   4  -2   4      977.59     1083.40     57.86 o 
   5  -2   4      195.57      188.42      7.93 o 
   6  -2   4      253.01      251.20     12.91 o 
   7  -2   4      173.44      181.71     13.37 o 
   8  -2   4      820.71      830.56     32.66 o 
   9  -2   4     1211.74     1291.74     68.10 o 
 -10  -1   4      545.87      578.61     64.42 o 
  -9  -1   4      162.89      164.73     12.64 o 
  -8  -1   4       62.54       67.45      9.50 o 
  -7  -1   4      382.23      367.40     23.34 o 
  -6  -1   4      400.53      475.63     24.23 o 
  -5  -1   4     1019.60      942.55     20.01 o 
  -4  -1   4     6797.45     6771.08     79.85 o 
  -3  -1   4     6831.09     6743.85    388.16 o 
  -2  -1   4       49.41       57.06      1.43 o 
  -1  -1   4     1362.94     1283.40      7.49 o 
   0  -1   4       90.00      121.49      2.90 o 
   1  -1   4     2054.39     1945.00      7.92 o 
   2  -1   4      994.10     1202.96     10.66 o 
   3  -1   4       63.91       39.35      1.89 o 
   4  -1   4      913.98      698.63     15.51 o 
   5  -1   4      910.31      874.94     63.25 o 
   6  -1   4      207.34      195.73     25.70 o 
   7  -1   4      349.37      317.95     18.31 o 
   8  -1   4       30.15       25.94      7.12 o 
 -10   0   4       84.35       99.29      8.77 o 
  -9   0   4      366.85      356.37     37.20 o 
  -8   0   4      522.81      499.44     21.72 o 
  -7   0   4      243.78      221.12     11.28 o 
  -6   0   4     1341.99     1388.46    124.51 o 
  -5   0   4       25.98        8.93      2.87 o 
  -4   0   4     1384.73     1395.56     22.08 o 
  -3   0   4      172.40      145.55      5.84 o 
  -2   0   4      303.37      307.36      4.53 o 
  -1   0   4       62.62       24.44      1.03 o 
   0   0   4      643.88      824.00     12.90 o 
   1   0   4     2307.56     2272.59      6.70 o 
   2   0   4     1542.94     1622.72     42.56 o 
   3   0   4       83.82       52.19      3.01 o 
   4   0   4      544.90      532.94     11.45 o 
   5   0   4      103.53      105.97      5.85 o 
   6   0   4      632.22      641.90     17.34 o 
   7   0   4      178.77      236.20     13.80 o 
   8   0   4      432.16      446.43     24.26 o 
 -10   1   4      372.32      398.81     21.29 o 
  -9   1   4      414.27      406.26     23.75 o 
  -8   1   4     1220.28     1276.50     87.06 o 
  -7   1   4      685.54      660.88     15.71 o 
  -6   1   4      225.18      240.73      9.59 o 
  -5   1   4      859.94     1032.62     22.87 o 
  -4   1   4     2663.57     2446.54     88.76 o 
  -3   1   4      107.97       51.28      1.44 o 
  -2   1   4       46.51       41.88      1.10 o 
  -1   1   4     5982.65     5944.35     21.49 o 
   0   1   4     1315.84     1129.44      7.37 o 
   1   1   4      147.59      115.53      3.29 o 
   2   1   4      456.29      366.66      7.16 o 
   3   1   4      696.34      665.39     26.11 o 
   4   1   4       51.71       42.22      3.87 o 
   5   1   4     2438.98     2428.41     41.02 o 
   6   1   4       39.58       51.12      5.66 o 
   7   1   4       20.93       24.93      5.18 o 
   8   1   4      529.51      563.60     31.81 o 
 -10   2   4        0.53        6.07      3.34 o 
  -9   2   4       18.37       20.78      2.94 o 
  -8   2   4      108.05      108.83      6.17 o 
  -7   2   4       14.28        7.66      3.53 o 
  -6   2   4      544.30      490.65     41.70 o 
  -5   2   4     1822.22     2039.48     63.21 o 
  -4   2   4      386.06      386.31     20.74 o 
  -3   2   4      901.22     1087.25     40.21 o 
  -2   2   4     1330.39     1303.18     77.82 o 
  -1   2   4     3891.12     3814.51     80.50 o 
   0   2   4      228.23      211.63      2.21 o 
   1   2   4     7628.21     7839.53     64.80 o 
   2   2   4        4.89        3.56      2.69 o 
   3   2   4     1540.69     1727.87     30.22 o 
   4   2   4     2078.08     2183.66     54.18 o 
   5   2   4      556.40      557.92     30.72 o 
   6   2   4      228.88      215.09     18.50 o 
   7   2   4      222.47      230.43     14.00 o 
 -10   3   4      743.30      750.04     26.65 o 
  -9   3   4     1470.27     1850.24    327.48 o 
  -8   3   4        2.44        3.12      2.53 o 
  -7   3   4      164.24      136.84      8.05 o 
  -6   3   4      133.77      141.76      6.13 o 
  -5   3   4      621.31      646.51     14.45 o 
  -4   3   4       86.62       86.64      2.75 o 
  -3   3   4      311.25      334.22     14.42 o 
  -2   3   4      130.80      114.72      9.28 o 
  -1   3   4      354.18      405.44     10.88 o 
   0   3   4     6243.71     6739.94    124.20 o 
   1   3   4     1672.83     1747.84     30.41 o 
   2   3   4     1641.56     1737.32     34.92 o 
   3   3   4      656.62      700.21     24.78 o 
   4   3   4        7.25        4.93      4.95 o 
   5   3   4      621.27      671.48     26.57 o 
   6   3   4     1078.20     1013.57     36.45 o 
   7   3   4      154.08      165.23     14.82 o 
 -10   4   4      540.80      524.15     20.62 o 
  -9   4   4        1.84        6.14      2.29 o 
  -8   4   4       40.33       44.73      2.99 o 
  -7   4   4      222.80      201.87      8.79 o 
  -6   4   4       85.10       76.00      7.18 o 
  -5   4   4     1887.53     2193.66     25.34 o 
  -4   4   4      684.55      632.10     41.79 o 
  -3   4   4      965.02      768.31     16.37 o 
  -2   4   4      757.48      593.24     40.62 o 
  -1   4   4     2786.18     2637.96     28.42 o 
   0   4   4       87.60       71.81      1.88 o 
   1   4   4        9.97       27.35      1.36 o 
   2   4   4     2470.66     2562.91     85.40 o 
   3   4   4      109.64      110.21      8.69 o 
   4   4   4      354.06      344.22     26.93 o 
   5   4   4      574.50      591.08     22.98 o 
   6   4   4       67.43       55.16      9.16 o 
   7   4   4       55.03       41.18      6.13 o 
 -10   5   4       48.07       63.26      8.84 o 
  -9   5   4       11.10        8.90      3.55 o 
  -8   5   4     1069.19      957.63     62.07 o 
  -7   5   4      115.32      129.14     49.45 o 
  -6   5   4     1002.45      961.97     14.18 o 
  -5   5   4       54.78       41.42      2.10 o 
  -4   5   4        5.86        6.82      0.84 o 
  -3   5   4       56.71       72.43      5.00 o 
  -2   5   4        2.44        1.94      0.84 o 
  -1   5   4        6.05       10.27      2.56 o 
   0   5   4     1391.14     1356.61     29.15 o 
   1   5   4      274.82      272.40      8.47 o 
   2   5   4      800.59      765.68     24.78 o 
   3   5   4      817.35      849.85     25.05 o 
   4   5   4      285.03      268.09     18.39 o 
   5   5   4      304.35      265.67     23.36 o 
   6   5   4       72.30       66.72      9.52 o 
  -9   6   4        8.96        8.48      2.95 o 
  -8   6   4      116.31      124.75      7.89 o 
  -7   6   4      116.13      106.48      5.97 o 
  -6   6   4     1140.64     1183.35     33.66 o 
  -5   6   4      225.93      169.36      6.13 o 
  -4   6   4     1098.28     1084.68     29.24 o 
  -3   6   4      315.31      301.43      9.30 o 
  -2   6   4     2386.68     2413.79     62.41 o 
  -1   6   4      138.23      160.47      5.38 o 
   0   6   4      475.73      466.33     15.30 o 
   1   6   4     1019.26     1064.80     20.60 o 
   2   6   4      122.36      103.56      5.59 o 
   3   6   4      296.94      298.35     20.99 o 
   4   6   4      101.29       89.55      9.69 o 
   5   6   4       67.88       74.15      8.85 o 
  -9   7   4       40.25       20.57      5.95 o 
  -8   7   4      468.08      486.09     23.60 o 
  -7   7   4      505.04      451.48     36.43 o 
  -6   7   4      975.45      967.84     75.68 o 
  -5   7   4       92.53       84.39      3.34 o 
  -4   7   4      245.00      263.55     14.98 o 
  -3   7   4      282.15      283.43     11.15 o 
  -2   7   4     2261.38     2223.73     87.40 o 
  -1   7   4        2.33        3.66      1.29 o 
   0   7   4       22.94       29.29      3.19 o 
   1   7   4      189.68      195.01      8.75 o 
   2   7   4      422.30      408.82     21.84 o 
   3   7   4      191.41      191.06     11.40 o 
   4   7   4      616.83      597.92     33.75 o 
   5   7   4        1.36        5.93      6.59 o 
  -9   8   4       66.92       67.88      9.48 o 
  -8   8   4       24.12       27.48      6.60 o 
  -7   8   4      150.79      173.42     17.63 o 
  -6   8   4      995.70      816.50     30.21 o 
  -5   8   4        7.24        6.76      5.35 o 
  -4   8   4      186.85      172.22      7.05 o 
  -3   8   4       38.75       34.75      2.47 o 
  -2   8   4      156.85      156.20      6.27 o 
  -1   8   4       93.70       87.52      5.85 o 
   0   8   4     1112.37     1101.04     38.70 o 
   1   8   4      292.12      307.17     25.09 o 
   2   8   4      966.72      970.96     44.54 o 
   3   8   4      277.68      257.67     14.36 o 
   4   8   4       97.48       90.40     10.99 o 
  -8   9   4      398.26      390.04     22.38 o 
  -7   9   4      130.26      107.65     10.77 o 
  -6   9   4      181.29      152.82     13.11 o 
  -5   9   4      293.31      260.45     14.39 o 
  -4   9   4      362.48      401.31     32.48 o 
  -3   9   4        5.16        4.82      1.48 o 
  -2   9   4      567.52      585.91     30.41 o 
  -1   9   4       95.15      110.58     15.46 o 
   0   9   4      116.04       94.88      8.67 o 
   1   9   4      100.58      105.08      7.43 o 
   2   9   4      691.46      689.10     34.80 o 
   3   9   4      347.89      369.19     24.38 o 
  -7  10   4      421.23      434.72     26.18 o 
  -6  10   4      900.33      968.49     48.35 o 
  -5  10   4       96.54      109.71     11.67 o 
  -4  10   4      336.52      325.05     27.68 o 
  -3  10   4        7.89        4.49      4.41 o 
  -2  10   4       97.32      102.07      7.16 o 
  -1  10   4      270.91      294.21     14.71 o 
   0  10   4     1920.39     2016.04     97.07 o 
   1  10   4       60.38       45.24      6.57 o 
  -5  11   4      485.12      474.77     26.51 o 
  -4  11   4      796.32      776.53     39.37 o 
  -3  11   4        1.63        7.40      3.90 o 
  -2  11   4      146.50      145.66     12.87 o 
  -1 -13   5      928.20      992.17     41.60 o 
   0 -13   5      172.81      171.80      7.57 o 
   1 -13   5      653.00      661.09     76.15 o 
   2 -13   5        9.92        6.25      3.96 o 
   3 -13   5      154.61      167.26      9.17 o 
   4 -13   5       36.20       35.06      7.20 o 
   5 -13   5       60.51       75.87      6.21 o 
  -3 -12   5      227.94      242.48     14.88 o 
  -2 -12   5       63.25       65.84      9.53 o 
  -1 -12   5      206.32      195.17     19.39 o 
   0 -12   5        6.46        3.45      2.32 o 
   1 -12   5      738.12      787.11     26.49 o 
   2 -12   5        1.62        6.54      6.72 o 
   3 -12   5      196.27      193.40     12.80 o 
   4 -12   5       50.97       35.06      4.23 o 
   5 -12   5       37.85       26.21      5.33 o 
   6 -12   5       14.09       18.23      5.81 o 
  -4 -11   5      136.63      140.13     21.28 o 
  -3 -11   5      556.22      575.48     23.52 o 
  -2 -11   5        7.07        8.67      3.06 o 
  -1 -11   5      173.29      174.75     13.94 o 
   0 -11   5      601.03      571.69     15.85 o 
   1 -11   5      161.96      153.72     10.89 o 
   2 -11   5        9.24       14.33      4.24 o 
   3 -11   5     2117.29     2261.43     55.49 o 
   4 -11   5      153.82      144.85      9.79 o 
   5 -11   5      265.28      267.73     16.78 o 
   6 -11   5        0.03        9.12      3.77 o 
   7 -11   5        4.31        6.46      3.48 o 
  -5 -10   5      563.93      622.42     22.47 o 
  -4 -10   5      321.59      326.15     15.17 o 
  -3 -10   5       13.34       14.84      3.24 o 
  -2 -10   5     1320.60     1352.90     55.70 o 
  -1 -10   5      880.38      922.79     24.97 o 
   0 -10   5        4.31        4.34      3.25 o 
   1 -10   5       42.57       36.04     15.55 o 
   2 -10   5       83.83       97.44      6.76 o 
   3 -10   5        6.29        4.32      2.49 o 
   4 -10   5      330.71      360.36     14.60 o 
   5 -10   5     1240.32     1317.03    105.67 o 
   6 -10   5      214.52      215.64     14.00 o 
   7 -10   5      453.55      441.92     19.18 o 
  -6  -9   5     1208.23     1249.58     66.34 o 
  -5  -9   5      244.58      243.94     15.01 o 
  -4  -9   5     1179.23     1188.57    127.83 o 
  -3  -9   5      277.15      298.12     14.15 o 
  -2  -9   5       53.79       47.43      4.89 o 
  -1  -9   5      119.62      109.28      8.91 o 
   0  -9   5     3367.30     3523.87     61.24 o 
   1  -9   5      398.64      389.52     17.14 o 
   2  -9   5       48.52       39.14      4.36 o 
   3  -9   5     1767.47     1795.82     82.87 o 
   4  -9   5      260.70      263.79     11.90 o 
   5  -9   5      264.12      260.92     29.75 o 
   6  -9   5      517.48      530.22     22.43 o 
   7  -9   5      585.79      583.79     23.54 o 
   8  -9   5      665.77      639.95     24.72 o 
  -7  -8   5      175.77      188.62     12.44 o 
  -6  -8   5        0.18        4.82      2.06 o 
  -5  -8   5      245.22      240.22     14.18 o 
  -4  -8   5      194.18      203.54     17.79 o 
  -3  -8   5      265.77      272.10     14.84 o 
  -2  -8   5      630.53      567.52     23.27 o 
  -1  -8   5      629.44      592.17     48.43 o 
   0  -8   5       35.12       36.60      6.46 o 
   1  -8   5      787.04      728.65     18.43 o 
   2  -8   5      127.53      158.12      7.92 o 
   3  -8   5     2751.36     3137.70     54.55 o 
   4  -8   5      799.75      902.76     63.27 o 
   5  -8   5     1025.15     1126.34     29.92 o 
   6  -8   5       63.90       55.70      4.64 o 
   7  -8   5      191.58      170.95      9.47 o 
   8  -8   5       35.75       42.05     11.38 o 
  -7  -7   5      369.82      334.60     25.37 o 
  -6  -7   5      225.11      288.72     23.16 o 
  -5  -7   5        9.75        6.53      3.00 o 
  -4  -7   5     1653.30     1638.77    129.39 o 
  -3  -7   5     1079.07     1060.71    122.22 o 
  -2  -7   5     1527.74     1624.48     38.96 o 
  -1  -7   5        1.70        5.34      1.94 o 
   0  -7   5      387.78      334.81     46.30 o 
   1  -7   5       19.24       28.68      4.93 o 
   2  -7   5     2191.81     2285.84    140.81 o 
   3  -7   5     1807.00     2113.97    131.83 o 
   4  -7   5      124.58      124.20      8.36 o 
   5  -7   5      120.62      124.95      8.80 o 
   6  -7   5      127.27      137.82      9.49 o 
   7  -7   5       56.30       49.61      5.34 o 
   8  -7   5       48.92       48.50      4.72 o 
  -8  -6   5       85.35       90.18      7.86 o 
  -7  -6   5      239.47      216.88     13.93 o 
  -6  -6   5      387.89      426.03     36.97 o 
  -5  -6   5      810.54      872.21     17.88 o 
  -4  -6   5     1042.68      975.65     28.44 o 
  -3  -6   5      883.17      816.03     11.13 o 
  -2  -6   5     2090.58     2043.95    139.08 o 
  -1  -6   5     2360.65     2352.03     33.05 o 
   0  -6   5      884.20      874.77     19.35 o 
   1  -6   5       75.08       71.38      4.28 o 
   2  -6   5    10806.64    10527.73   1110.82 o 
   3  -6   5       61.18       82.37      4.30 o 
   4  -6   5        4.96        8.23      4.18 o 
   5  -6   5     1031.68     1078.40     86.75 o 
   6  -6   5       39.18       43.46      5.01 o 
   7  -6   5      851.29      807.68     21.07 o 
   8  -6   5       39.83       47.14      3.86 o 
  -8  -5   5      357.63      394.89     21.46 o 
  -7  -5   5       40.57       36.77     11.95 o 
  -6  -5   5       30.81       26.48      3.75 o 
  -5  -5   5      402.30      550.36    138.28 o 
  -4  -5   5      500.09      498.63     18.87 o 
  -3  -5   5      952.45      954.25     14.41 o 
  -2  -5   5     2064.50     2155.92    159.59 o 
  -1  -5   5       55.41       46.47      3.36 o 
   0  -5   5     3167.01     3287.45    151.51 o 
   1  -5   5        1.49        4.53      1.94 o 
   2  -5   5       73.30       78.86      3.81 o 
   3  -5   5       84.86      106.51      4.31 o 
   4  -5   5     3403.78     3457.94     40.75 o 
   5  -5   5        1.67        3.36      1.60 o 
   6  -5   5     1898.18     1961.24     50.03 o 
   7  -5   5      448.65      489.15     40.02 o 
   8  -5   5        0.20        4.82      1.96 o 
   9  -5   5        9.02       13.46      3.69 o 
  -9  -4   5       19.00        9.29      3.98 o 
  -8  -4   5       92.32       95.20     11.00 o 
  -7  -4   5        3.07        5.66      2.00 o 
  -6  -4   5      363.40      312.83     13.68 o 
  -5  -4   5       16.04       23.10      3.67 o 
  -4  -4   5      383.11      300.91     13.56 o 
  -3  -4   5      429.26      400.28     33.04 o 
  -2  -4   5      102.13       95.39      7.58 o 
  -1  -4   5       27.67       24.87      2.74 o 
   0  -4   5     2248.61     1906.79     73.69 o 
   1  -4   5     3759.89     3789.70     50.12 o 
   2  -4   5     8106.57     7908.46    280.70 o 
   3  -4   5      477.35      614.79     16.96 o 
   4  -4   5      562.29      620.55     28.99 o 
   5  -4   5       18.74       22.38      3.31 o 
   6  -4   5     1637.36     1602.58     70.34 o 
   7  -4   5       93.56       96.57      7.13 o 
   8  -4   5      339.52      341.28     12.50 o 
   9  -4   5      306.35      319.69     21.93 o 
  -9  -3   5      155.13      147.49     10.53 o 
  -8  -3   5     2828.29     2903.68     20.07 o 
  -7  -3   5        3.46        4.09      2.64 o 
  -6  -3   5      193.71      199.59     14.34 o 
  -5  -3   5       92.72       93.81      4.90 o 
  -4  -3   5       72.58       60.55      4.29 o 
  -2  -3   5      981.57      951.67     17.01 o 
  -1  -3   5     1481.45     1601.58     61.96 o 
   0  -3   5     1399.40     1395.47     22.08 o 
   1  -3   5     2075.82     2125.25     58.91 o 
   2  -3   5     1241.03     1172.08     25.93 o 
   3  -3   5      763.14      783.55      6.65 o 
   4  -3   5      625.49      638.45     21.30 o 
   5  -3   5      438.13      468.55     19.23 o 
   6  -3   5      229.89      194.89      9.46 o 
   7  -3   5      137.11      118.46      7.36 o 
   8  -3   5      206.93      219.58      8.80 o 
  -9  -2   5       53.45       43.57      5.42 o 
  -8  -2   5      791.64      794.67     20.67 o 
  -7  -2   5     3216.34     3625.14    248.22 o 
  -6  -2   5    12002.53    11855.14    259.46 o 
  -5  -2   5     1440.82     1518.33    132.69 o 
  -4  -2   5      174.48      207.03      7.39 o 
  -3  -2   5      910.10      922.94     11.11 o 
  -2  -2   5      920.16      772.19     16.53 o 
  -1  -2   5       18.53       17.75      1.67 o 
   0  -2   5      256.47      241.90      7.87 o 
   1  -2   5      201.99      225.87      7.01 o 
   2  -2   5     3321.23     3124.06     50.59 o 
   3  -2   5      387.15      369.60      6.56 o 
   4  -2   5      648.66      676.42      7.55 o 
   5  -2   5      185.78      166.99     13.89 o 
   6  -2   5     3719.48     3951.53     15.75 o 
   7  -2   5      346.47      342.35     20.01 o 
   8  -2   5       85.20       98.33     10.81 o 
 -10  -1   5      433.23      445.11     17.60 o 
  -9  -1   5       59.50       55.44      4.97 o 
  -8  -1   5      236.43      235.39     11.33 o 
  -7  -1   5       25.71       32.43      5.06 o 
  -6  -1   5     2990.85     3386.51    160.93 o 
  -5  -1   5     5530.67     5765.15    295.28 o 
  -4  -1   5     5334.32     5453.73     54.84 o 
  -3  -1   5     4142.79     3896.07    245.38 o 
  -2  -1   5      263.48      260.94      2.19 o 
  -1  -1   5       82.69       50.10      1.65 o 
   0  -1   5     3698.43     3376.57     57.60 o 
   1  -1   5       34.36       23.06      1.03 o 
   2  -1   5     1133.92     1267.24     30.12 o 
   3  -1   5     1269.21     1396.71     32.36 o 
   4  -1   5       39.49       47.84      1.98 o 
   5  -1   5        1.87        3.43      1.31 o 
   6  -1   5        0.75        3.37      2.38 o 
   7  -1   5       51.04       39.85      6.16 o 
   8  -1   5     1425.66     1556.53     76.40 o 
 -10   0   5       59.70       60.78      5.94 o 
  -9   0   5      205.92      219.92     16.97 o 
  -8   0   5     1468.25     1375.35    218.12 o 
  -7   0   5       40.30       49.84      3.55 o 
  -6   0   5       37.28       54.13      5.80 o 
  -5   0   5      192.84      200.80     12.72 o 
  -4   0   5      517.00      567.79      9.79 o 
  -3   0   5        4.88       19.31      1.55 o 
  -2   0   5     2445.62     2246.26      7.65 o 
  -1   0   5     1440.23     1286.69      4.95 o 
   0   0   5      397.59      264.28      1.58 o 
   1   0   5     1030.74     1220.08     21.11 o 
   2   0   5      297.66      274.81      7.36 o 
   3   0   5     1352.12     1286.72     51.47 o 
   4   0   5      508.64      455.11     14.06 o 
   5   0   5      856.65      859.38     11.46 o 
   6   0   5     2239.17     2285.49    113.26 o 
   7   0   5      553.12      470.19     27.15 o 
   8   0   5      144.67      165.62     16.13 o 
 -10   1   5      231.27      270.87     15.08 o 
  -9   1   5       17.06       18.13      3.07 o 
  -8   1   5       97.98      112.83      7.03 o 
  -7   1   5       14.77       21.56      3.23 o 
  -6   1   5      596.05      601.27     27.45 o 
  -5   1   5        7.41        5.51      1.75 o 
  -4   1   5     3498.70     3380.32     83.52 o 
  -3   1   5      932.16     1054.86      9.78 o 
  -2   1   5      421.98      545.77     15.07 o 
  -1   1   5     1973.98     2009.22     57.35 o 
   0   1   5     6795.43     7586.00    195.55 o 
   1   1   5     3385.63     3929.08     81.18 o 
   2   1   5      378.88      337.06     13.76 o 
   3   1   5        1.23        1.88      2.08 o 
   4   1   5      140.34      112.21      9.17 o 
   5   1   5      292.30      301.35     17.77 o 
   6   1   5      224.98      214.69     18.37 o 
   7   1   5       64.38       51.41      8.52 o 
 -10   2   5      542.59      617.64     22.19 o 
  -9   2   5      689.90      759.21     21.42 o 
  -8   2   5      202.78      219.47     10.77 o 
  -7   2   5      510.30      563.80     89.46 o 
  -6   2   5       27.45       28.26      1.97 o 
  -5   2   5     1034.21      901.41     20.55 o 
  -4   2   5      415.40      300.31      8.10 o 
  -3   2   5        2.33        2.39      0.46 o 
  -2   2   5     3127.31     3075.67    168.52 o 
  -1   2   5     1418.20     1713.70     12.00 o 
   0   2   5      176.09      175.31      4.88 o 
   1   2   5      656.66      583.42      5.25 o 
   2   2   5     1560.41     1481.15     30.53 o 
   3   2   5     1110.39      979.18     33.70 o 
   4   2   5     2370.66     2374.02     52.21 o 
   5   2   5     1355.80     1336.85     50.00 o 
   6   2   5       39.88       58.46      7.58 o 
   7   2   5       13.98       11.77      5.74 o 
 -10   3   5      142.14      130.49     13.93 o 
  -9   3   5      236.39      246.73     23.76 o 
  -8   3   5       32.20       37.98      4.60 o 
  -7   3   5      316.76      336.63     13.27 o 
  -6   3   5     1439.19     1391.94     86.53 o 
  -5   3   5       34.50       29.83      1.54 o 
  -4   3   5       21.18        6.07      0.72 o 
  -3   3   5     2479.03     2609.42     32.49 o 
  -2   3   5     2765.99     3094.82    189.60 o 
  -1   3   5     3022.33     3461.98     71.57 o 
   0   3   5     6330.96     6770.74    152.09 o 
   1   3   5       60.66       52.84      1.55 o 
   2   3   5        3.82       12.56      3.79 o 
   3   3   5        1.62        7.42      3.75 o 
   4   3   5      651.74      655.53     35.56 o 
   5   3   5      216.78      218.96     18.94 o 
   6   3   5     1610.92     1601.09     87.11 o 
   7   3   5      468.72      471.70     26.80 o 
 -10   4   5      119.97      139.15     15.21 o 
  -9   4   5       47.47       40.70      3.15 o 
  -8   4   5       39.43       36.29      7.84 o 
  -7   4   5      381.80      408.57     18.50 o 
  -6   4   5       57.63       51.18      2.77 o 
  -5   4   5     1616.87     1550.14     49.52 o 
  -4   4   5     2305.45     2340.19     39.79 o 
  -3   4   5        2.09        1.82      1.65 o 
  -2   4   5      646.33      704.35     27.14 o 
  -1   4   5      684.24      648.69     13.30 o 
   0   4   5      206.23      160.75      3.99 o 
   1   4   5      575.82      518.15     12.07 o 
   2   4   5      475.18      441.25     25.61 o 
   3   4   5      137.13      163.98     11.23 o 
   4   4   5      227.92      203.84     15.44 o 
   5   4   5      556.58      519.90     25.74 o 
   6   4   5      226.70      197.36     16.29 o 
 -10   5   5      197.86      167.39     16.51 o 
  -9   5   5       53.99       53.80     13.89 o 
  -8   5   5      485.57      487.51     13.46 o 
  -7   5   5        8.31       12.79      1.88 o 
  -6   5   5     1037.25      979.95     34.52 o 
  -5   5   5      239.66      241.60     14.76 o 
  -4   5   5        1.98        4.63      2.84 o 
  -3   5   5     1090.14      928.67     17.18 o 
  -2   5   5     2464.61     2295.66     90.95 o 
  -1   5   5      139.56      128.48      3.35 o 
   0   5   5     2423.54     2498.93     47.74 o 
   1   5   5     2301.32     2290.88     93.32 o 
   2   5   5       54.68       55.23      5.42 o 
   3   5   5      343.18      344.97     18.77 o 
   4   5   5      171.23      178.36     11.45 o 
   5   5   5       62.25       40.42      6.01 o 
  -9   6   5      304.15      289.57     23.13 o 
  -8   6   5      129.36      137.32     13.01 o 
  -7   6   5     1657.51     1800.62     89.55 o 
  -6   6   5     1721.74     1927.38     49.29 o 
  -5   6   5      320.46      297.16     20.79 o 
  -4   6   5      877.61      905.30     23.81 o 
  -3   6   5      324.47      283.66     16.82 o 
  -2   6   5       66.70       83.49      6.96 o 
  -1   6   5      577.20      559.41     18.29 o 
   0   6   5      170.16      180.89      7.28 o 
   1   6   5       44.61       55.27      7.23 o 
   2   6   5      361.59      351.06     19.03 o 
   3   6   5      979.48      966.21     34.17 o 
   4   6   5       94.89      115.47     10.99 o 
   5   6   5      106.04      110.00     14.33 o 
  -9   7   5      112.93      126.47     13.74 o 
  -7   7   5      579.18      549.24     26.80 o 
  -6   7   5     1131.24     1219.99     61.18 o 
  -5   7   5     3858.06     4313.57     22.08 o 
  -4   7   5      124.26      126.51      9.90 o 
  -3   7   5      312.62      272.20      8.62 o 
  -2   7   5      123.76      127.84      5.90 o 
  -1   7   5      256.69      281.19     12.00 o 
   0   7   5     1388.16     1354.61     34.81 o 
   1   7   5      859.60      871.70     43.90 o 
   2   7   5      364.84      377.37     19.13 o 
   3   7   5     1263.81     1299.49     70.65 o 
   4   7   5      510.63      588.03     32.42 o 
  -8   8   5        3.22        5.85      5.43 o 
  -7   8   5      488.05      530.31     25.58 o 
  -6   8   5       50.69       53.82      7.33 o 
  -5   8   5      135.91      114.43      9.44 o 
  -4   8   5     1406.40     1501.82     74.72 o 
  -3   8   5     1574.94     1518.83     75.42 o 
  -2   8   5        4.23        5.56      1.03 o 
  -1   8   5      507.23      523.36     18.89 o 
   0   8   5       17.58       26.02      9.94 o 
   1   8   5      292.32      253.37     13.12 o 
   2   8   5       63.80       46.90      5.48 o 
   3   8   5      852.48      806.61     43.16 o 
  -8   9   5       14.86        7.32      4.17 o 
  -7   9   5        9.17       11.00      5.99 o 
  -6   9   5       67.89       59.77      7.64 o 
  -5   9   5      215.48      183.05     16.23 o 
  -4   9   5       47.95       41.36      4.51 o 
  -3   9   5      386.17      365.48     18.23 o 
  -2   9   5      151.06      109.45     10.06 o 
  -1   9   5      319.07      307.59     18.24 o 
   0   9   5     1558.26     1600.93     85.99 o 
   1   9   5      770.95      865.69     42.77 o 
   2   9   5        1.64        4.19      1.55 o 
  -6  10   5      181.21      174.88     15.65 o 
  -5  10   5      326.51      327.14     24.72 o 
  -4  10   5      372.04      341.88     17.16 o 
  -3  10   5      845.67      924.29     50.37 o 
  -2  10   5      125.49      155.29     12.98 o 
  -4  11   5       53.01       42.05      6.78 o 
  -3  11   5        5.02        7.48      2.92 o 
  -1 -13   6       41.84       28.90      3.99 o 
   0 -13   6      251.02      211.14     13.65 o 
   1 -13   6       59.90       53.56      6.25 o 
   2 -13   6      351.65      349.61     19.97 o 
   3 -13   6        1.90       10.92      3.36 o 
   4 -13   6       17.58       15.35      3.63 o 
  -3 -12   6      261.33      267.59     16.86 o 
  -2 -12   6      343.13      371.65     20.13 o 
  -1 -12   6       62.70       58.47      6.20 o 
   0 -12   6      241.10      244.72     15.62 o 
   1 -12   6      142.24      124.36     12.10 o 
   2 -12   6      589.37      635.93     49.41 o 
   3 -12   6      218.08      215.20     24.36 o 
   4 -12   6     1089.98     1064.75     95.41 o 
   5 -12   6       16.83       11.22      5.06 o 
   6 -12   6      134.46      137.90     18.19 o 
  -4 -11   6      190.21      178.82     11.87 o 
  -3 -11   6       20.86       14.74      3.17 o 
  -2 -11   6      630.77      722.84     97.13 o 
  -1 -11   6      118.88      125.21      8.25 o 
   0 -11   6       29.80       27.42      3.45 o 
   1 -11   6       64.80       47.97      5.53 o 
   2 -11   6      810.26      827.94     73.23 o 
   3 -11   6      217.07      225.58     14.23 o 
   4 -11   6     1539.80     1508.72     37.46 o 
   5 -11   6      251.51      255.51     25.38 o 
   6 -11   6     1241.85     1238.53     88.11 o 
   7 -11   6      112.07      112.20     29.01 o 
  -5 -10   6      227.13      252.60     15.30 o 
  -4 -10   6       90.73      100.46      5.90 o 
  -3 -10   6      632.41      626.40     16.75 o 
  -2 -10   6      923.93      877.95     31.67 o 
  -1 -10   6      925.75      945.46     74.23 o 
   0 -10   6        5.86        4.26      4.21 o 
   1 -10   6      244.66      243.28     14.15 o 
   2 -10   6        1.97        6.48      3.57 o 
   3 -10   6      796.69      828.44     22.77 o 
   4 -10   6     1543.61     1605.88    108.49 o 
   5 -10   6      197.94      193.39      9.59 o 
   6 -10   6       95.04       78.08      7.63 o 
   7 -10   6      171.64      193.23     11.42 o 
  -6  -9   6     1089.17     1127.40     83.34 o 
  -5  -9   6       25.87       31.04     11.17 o 
  -4  -9   6      971.24      981.16     69.83 o 
  -3  -9   6      490.83      574.66     50.78 o 
  -2  -9   6      906.77      948.88     27.26 o 
  -1  -9   6      685.57      698.05     37.82 o 
   0  -9   6     1487.58     1561.25     91.72 o 
   1  -9   6      430.49      387.89     39.45 o 
   2  -9   6     1671.23     1768.63    102.26 o 
   3  -9   6      870.36      894.71     42.49 o 
   4  -9   6      812.43      843.05     23.31 o 
   5  -9   6       15.13       20.88      4.65 o 
   6  -9   6      711.69      753.05     43.35 o 
   7  -9   6      302.64      308.46     11.85 o 
   8  -9   6      531.27      488.35     22.52 o 
  -7  -8   6       57.72       52.23      6.08 o 
  -6  -8   6       17.29       19.58      5.79 o 
  -5  -8   6       29.28       31.11      7.11 o 
  -4  -8   6      994.09     1010.94     26.90 o 
  -3  -8   6       57.90       53.23      4.31 o 
  -2  -8   6      441.26      472.09     19.78 o 
  -1  -8   6      950.98      935.30     76.99 o 
   0  -8   6       30.44       43.25      8.40 o 
   1  -8   6      305.00      260.06     11.03 o 
   2  -8   6     2600.63     2406.99     89.55 o 
   3  -8   6      796.54      773.84     31.38 o 
   4  -8   6       42.00       41.27      8.15 o 
   5  -8   6     2732.73     2944.95    116.74 o 
   6  -8   6       82.32       88.17      6.74 o 
   7  -8   6      360.89      365.58     22.11 o 
   8  -8   6      347.94      334.84     19.78 o 
  -7  -7   6       11.45       12.47      3.26 o 
  -6  -7   6        5.12        3.30      2.00 o 
  -5  -7   6       35.04       36.01     12.76 o 
  -4  -7   6        7.84        6.64      2.57 o 
  -3  -7   6      608.80      570.34     28.23 o 
  -2  -7   6     1988.44     2176.36    183.89 o 
  -1  -7   6      121.38      143.24      6.85 o 
   0  -7   6     1030.12      870.52     46.81 o 
   1  -7   6      919.12      933.57     25.24 o 
   2  -7   6      591.53      623.11     40.17 o 
   3  -7   6     1247.22     1244.13     42.56 o 
   4  -7   6      111.90      113.41      6.81 o 
   5  -7   6      794.86      738.38     18.92 o 
   6  -7   6       44.84       52.37      3.87 o 
   7  -7   6      274.35      236.58     15.05 o 
   8  -7   6       25.28       31.84      3.44 o 
  -8  -6   6        0.59        7.50      3.39 o 
  -7  -6   6      639.90      603.53     20.37 o 
  -6  -6   6       58.63       38.95      3.78 o 
  -5  -6   6       10.92       10.34      2.54 o 
  -4  -6   6       51.71       57.87      3.98 o 
  -3  -6   6     1765.13     1470.64     35.13 o 
  -2  -6   6     2143.42     2284.00     32.39 o 
  -1  -6   6      979.07      950.33     14.62 o 
   0  -6   6      255.53      241.05      7.66 o 
   1  -6   6       83.43       57.56      6.08 o 
   2  -6   6      529.14      617.05     17.47 o 
   3  -6   6       88.74       84.27      4.72 o 
   4  -6   6      108.21      103.07      6.08 o 
   5  -6   6      279.39      301.02     12.55 o 
   6  -6   6      175.68      164.64     16.11 o 
   7  -6   6       23.77       14.44      4.05 o 
   8  -6   6       16.96       13.39      5.27 o 
  -8  -5   6        8.28        6.79      2.51 o 
  -7  -5   6      154.59      145.78     18.29 o 
  -6  -5   6       51.29       46.71      7.27 o 
  -5  -5   6     1952.31     1959.73     34.41 o 
  -4  -5   6      519.58      452.85     17.39 o 
  -3  -5   6      193.82      150.37     16.10 o 
  -2  -5   6      644.93      583.04     16.70 o 
  -1  -5   6      273.78      274.54      9.78 o 
   0  -5   6      277.42      358.01     22.79 o 
   1  -5   6     4095.20     4591.59     39.32 o 
   2  -5   6       26.65       14.84      1.94 o 
   3  -5   6      738.43      709.14      9.93 o 
   4  -5   6     1252.10     1307.21     63.44 o 
   5  -5   6      796.57      775.95     14.11 o 
   6  -5   6      230.59      219.38     15.83 o 
   7  -5   6      286.34      264.90     10.12 o 
   8  -5   6      114.64      110.54      7.36 o 
  -9  -4   6      598.37      590.93     22.96 o 
  -8  -4   6      230.06      235.78     15.02 o 
  -7  -4   6      262.08      273.85     15.18 o 
  -6  -4   6       75.52       67.04      5.00 o 
  -5  -4   6      209.87      207.11     35.33 o 
  -4  -4   6        0.17        6.46      2.08 o 
  -3  -4   6      375.07      364.21     28.31 o 
  -2  -4   6     3548.28     3306.79    209.94 o 
  -1  -4   6     5208.17     5028.52     42.53 o 
   0  -4   6      313.27      336.38     15.76 o 
   1  -4   6     1232.66     1219.50     17.79 o 
   2  -4   6      165.36      183.24     25.73 o 
   3  -4   6      975.07      948.31     21.94 o 
   4  -4   6      118.64      100.59      7.63 o 
   5  -4   6      124.75      110.61      7.20 o 
   6  -4   6      609.90      585.52     31.46 o 
   7  -4   6       44.98       40.51      4.23 o 
   8  -4   6       90.48       82.00      5.72 o 
  -9  -3   6      131.87      109.04      8.82 o 
  -8  -3   6      204.62      216.35      9.04 o 
  -7  -3   6     2283.91     2107.98     54.49 o 
  -6  -3   6       12.59       68.53     18.69 o 
  -5  -3   6      782.65      671.76     22.74 o 
  -4  -3   6      623.90      601.49     23.95 o 
  -3  -3   6     1038.73     1070.42     97.85 o 
  -2  -3   6      151.90      193.02     10.24 o 
  -1  -3   6      165.13      142.01      6.32 o 
   0  -3   6      219.62      295.55      3.72 o 
   1  -3   6     2062.53     1871.41     63.35 o 
   2  -3   6      187.61      267.07      7.53 o 
   3  -3   6      142.01      153.23      4.44 o 
   4  -3   6      137.93      146.32      6.50 o 
   5  -3   6     1104.22     1127.67     18.49 o 
   6  -3   6      436.66      488.35     26.39 o 
   7  -3   6     1046.19     1052.17     37.76 o 
   8  -3   6       28.45       11.16      6.78 o 
  -9  -2   6     1765.85     1607.65     61.51 o 
  -8  -2   6     1525.40     1397.86     92.80 o 
  -7  -2   6      324.18      313.90     22.44 o 
  -6  -2   6        4.85        7.19      1.90 o 
  -5  -2   6      406.54      379.00     27.89 o 
  -4  -2   6      173.63      210.07     11.23 o 
  -3  -2   6     1877.03     1908.86     24.58 o 
  -2  -2   6        6.18        9.71      2.97 o 
  -1  -2   6      116.22       95.01      2.79 o 
   0  -2   6     3713.74     4151.01     92.81 o 
   1  -2   6        4.00       31.71      1.50 o 
   2  -2   6      201.71      132.92      4.07 o 
   3  -2   6      771.78      693.52     15.43 o 
   4  -2   6      412.76      384.70     12.01 o 
   5  -2   6       46.14       50.48      2.36 o 
   6  -2   6       29.73       36.64      2.89 o 
   7  -2   6      894.68      897.11     42.03 o 
   8  -2   6       10.75       13.57      7.91 o 
 -10  -1   6       30.27       50.10      6.34 o 
  -9  -1   6      149.75      177.90     11.36 o 
  -8  -1   6      469.92      404.64     30.83 o 
  -7  -1   6     2222.94     2404.32     54.89 o 
  -6  -1   6        1.25        5.36      3.50 o 
  -5  -1   6        0.88        5.74      1.91 o 
  -4  -1   6       51.38       62.15      4.54 o 
  -3  -1   6      190.45      269.18      7.66 o 
  -2  -1   6       16.43        8.24      1.00 o 
  -1  -1   6     1148.18     1200.28     23.17 o 
   0  -1   6     1231.63     1301.85     12.47 o 
   1  -1   6      763.48      667.56     25.62 o 
   2  -1   6     1093.47     1194.03     47.32 o 
   3  -1   6        0.63        1.53      0.91 o 
   4  -1   6      259.60      276.59      8.73 o 
   5  -1   6     2614.87     2886.11    112.03 o 
   6  -1   6     2950.69     3074.98     21.97 o 
   7  -1   6       17.08       19.75      6.76 o 
   8  -1   6      466.60      414.37     26.80 o 
 -10   0   6       36.99       41.73      5.15 o 
  -9   0   6       41.59       42.39      3.46 o 
  -8   0   6      356.45      348.98     22.48 o 
  -7   0   6      311.19      297.49     12.02 o 
  -6   0   6      456.31      559.65     14.59 o 
  -5   0   6     2199.37     1782.64     29.96 o 
  -4   0   6     1272.95     1340.78     10.33 o 
  -3   0   6       95.08       86.91      3.73 o 
  -2   0   6     1172.42     1120.50     14.31 o 
  -1   0   6     2649.68     2539.33     49.21 o 
   0   0   6      846.52      967.45      9.54 o 
   1   0   6     3360.57     3501.91     45.40 o 
   2   0   6      904.03      960.40     11.04 o 
   3   0   6      162.01      163.64      6.58 o 
   4   0   6      340.06      350.24     14.34 o 
   5   0   6       93.35       81.17      3.84 o 
   6   0   6       12.90       11.01      4.48 o 
   7   0   6     1153.07     1182.88     64.80 o 
 -10   1   6       76.27       77.62      7.40 o 
  -9   1   6      691.78      713.24     23.64 o 
  -8   1   6        8.62        7.73      1.95 o 
  -7   1   6       13.78       13.34      3.78 o 
  -6   1   6       63.52       56.56      7.56 o 
  -5   1   6       44.82       35.77      2.39 o 
  -4   1   6       95.91       82.93      2.68 o 
  -2   1   6     1349.20     1286.18     13.34 o 
  -1   1   6     5021.24     5188.99     30.33 o 
   0   1   6       74.47       55.00      2.68 o 
   1   1   6      646.97      766.18     15.48 o 
   2   1   6      120.28       90.76      6.03 o 
   3   1   6      240.35      236.09     14.05 o 
   4   1   6      463.19      466.71     32.09 o 
   5   1   6      971.64      952.70     48.40 o 
   6   1   6      212.66      226.34     12.97 o 
   7   1   6      201.38      176.75     16.13 o 
 -10   2   6       59.79       52.31      5.22 o 
  -9   2   6        7.63       10.85      4.57 o 
  -8   2   6      363.82      334.50     21.88 o 
  -7   2   6      983.03      981.89     89.25 o 
  -6   2   6       90.35      106.12      6.01 o 
  -5   2   6     1400.94     1462.19     66.09 o 
  -4   2   6      228.34      188.10     12.61 o 
  -3   2   6      182.97      230.93     11.27 o 
  -2   2   6       96.03      102.57      3.87 o 
  -1   2   6     8874.94     9310.11    221.99 o 
   0   2   6     1934.96     2444.77     23.61 o 
   1   2   6     2303.13     2405.47     44.33 o 
   2   2   6      483.12      483.08     17.30 o 
   3   2   6      729.63      723.43     41.35 o 
   4   2   6      218.85      216.13     13.90 o 
   6   2   6       98.19       83.34     11.35 o 
   7   2   6      375.60      374.91     24.44 o 
 -10   3   6      371.71      364.69     21.61 o 
  -9   3   6      168.50      207.12     12.95 o 
  -8   3   6       20.52       17.08      2.67 o 
  -7   3   6      608.28      601.34     34.85 o 
  -6   3   6       53.15       39.45      2.16 o 
  -5   3   6     1451.52     1443.02     51.95 o 
  -4   3   6        2.87        9.71      3.93 o 
  -3   3   6     2082.02     1823.99     36.42 o 
  -2   3   6       20.52       34.50      4.23 o 
  -1   3   6      164.98      166.81      3.62 o 
   0   3   6        2.88        5.84      1.32 o 
   1   3   6      168.32      151.19      5.33 o 
   2   3   6       38.57       32.59      5.10 o 
   3   3   6      939.69      897.10     26.39 o 
   4   3   6        3.00        5.51      3.85 o 
   5   3   6      251.46      242.67     14.03 o 
   6   3   6       21.04       10.34      5.72 o 
 -10   4   6      579.91      616.88     34.58 o 
  -9   4   6      169.68      170.72     11.39 o 
  -8   4   6        4.28        8.42      2.17 o 
  -7   4   6      688.46      571.63     20.74 o 
  -6   4   6        5.36        3.83      0.99 o 
  -5   4   6     1224.08     1196.83     30.75 o 
  -4   4   6      226.04      204.00     12.11 o 
  -3   4   6      105.03      126.63      7.09 o 
  -2   4   6        3.04        9.24      0.62 o 
  -1   4   6     1421.03     1476.72     12.42 o 
   0   4   6       71.16       75.47      1.94 o 
   1   4   6     1028.81     1023.93     25.76 o 
   2   4   6      588.62      545.36     53.88 o 
   3   4   6       92.47       85.28      7.88 o 
   4   4   6      230.50      225.99     19.28 o 
   5   4   6      616.82      627.51     35.50 o 
   6   4   6       18.07        9.58      5.42 o 
  -9   5   6      144.04      174.35     10.90 o 
  -8   5   6      234.75      219.77     14.21 o 
  -7   5   6       66.51       60.39      7.36 o 
  -6   5   6      547.07      534.17     29.07 o 
  -5   5   6     1362.87     1260.82     28.85 o 
  -4   5   6       77.08       83.47      7.02 o 
  -3   5   6       10.03       14.86      2.60 o 
  -2   5   6        1.38        1.94      0.78 o 
  -1   5   6       39.30       52.67      3.09 o 
   0   5   6      934.94      917.87     13.22 o 
   1   5   6     1425.97     1564.71     57.73 o 
   2   5   6     1241.58     1249.82     46.21 o 
   3   5   6       33.86       34.72      4.70 o 
   4   5   6       89.53       81.89      8.36 o 
   5   5   6       24.25       31.66     10.92 o 
  -9   6   6      378.07      397.98     30.15 o 
  -8   6   6      110.68      119.89     10.19 o 
  -7   6   6      965.42      942.10     33.98 o 
  -6   6   6        3.85        6.08      4.03 o 
  -5   6   6      313.42      341.97     19.40 o 
  -4   6   6     1466.14     1609.51     44.37 o 
  -3   6   6       55.60       54.78      4.81 o 
  -2   6   6        2.39        3.44      0.96 o 
  -1   6   6     1289.91     1252.03     24.08 o 
   0   6   6      116.03       94.23      4.40 o 
   1   6   6      451.44      446.54     23.13 o 
   2   6   6      858.34      858.77     30.83 o 
   3   6   6      242.36      261.34     22.74 o 
   4   6   6       93.57       91.68      9.20 o 
  -9   7   6        1.15        7.88      2.79 o 
  -8   7   6      740.43      730.22     40.57 o 
  -7   7   6      613.73      531.69     26.01 o 
  -6   7   6     1438.63     1430.54     50.22 o 
  -5   7   6      672.44      699.22     35.79 o 
  -4   7   6      512.10      500.03     38.07 o 
  -3   7   6      142.10      144.44      8.64 o 
  -2   7   6      313.56      289.15     15.65 o 
  -1   7   6        5.49        2.82      0.82 o 
   0   7   6     1255.93     1288.17     45.03 o 
   1   7   6     1849.04     1779.30     60.49 o 
   2   7   6       81.67       56.27      5.29 o 
   3   7   6        0.12        4.22      3.51 o 
  -8   8   6      112.24      132.31     14.44 o 
  -7   8   6      212.13      191.04     11.07 o 
  -6   8   6     1152.20     1182.15     54.00 o 
  -5   8   6      194.02      202.41     12.70 o 
  -4   8   6      119.77       89.92      7.70 o 
  -3   8   6      838.83      908.71     32.39 o 
  -2   8   6      300.39      305.25     24.56 o 
  -1   8   6      404.42      388.53     20.96 o 
   0   8   6     2485.71     2584.33     15.39 o 
   1   8   6      843.55      830.79     45.46 o 
   2   8   6      637.49      693.69     34.89 o 
  -7   9   6      931.43      813.73     43.86 o 
  -6   9   6      464.91      425.73     31.75 o 
  -5   9   6        1.32       11.24      4.99 o 
  -4   9   6     1332.63     1328.46     60.26 o 
  -3   9   6        5.57        3.61      3.02 o 
  -2   9   6      395.44      353.30     29.63 o 
  -6  10   6      263.48      241.24     17.77 o 
  -5  10   6        1.83        3.38      1.42 o 
  -4  10   6      165.24      148.43     12.21 o 
  -3  10   6        2.49        4.61      2.71 o 
  -1 -13   7     1520.34     1608.33     67.84 o 
   0 -13   7      421.73      410.22     22.13 o 
   1 -13   7        6.37        3.27      2.91 o 
   2 -13   7        6.45        7.28      3.82 o 
   3 -13   7       47.35       48.99      7.37 o 
   4 -13   7      304.83      294.91     24.50 o 
  -3 -12   7      509.01      553.48     21.64 o 
  -2 -12   7        5.04        5.99      2.21 o 
  -1 -12   7      300.19      272.26     24.41 o 
   0 -12   7       64.70       55.86      5.88 o 
   1 -12   7     1320.81     1367.46     44.54 o 
   2 -12   7       90.97       89.83      6.22 o 
   3 -12   7     1329.41     1307.07     50.63 o 
   4 -12   7       51.44       67.92      8.82 o 
   5 -12   7      353.76      340.06     19.04 o 
  -4 -11   7        9.98        6.93      4.13 o 
  -3 -11   7      760.50      882.59    113.11 o 
  -2 -11   7       20.53       11.06      5.77 o 
  -1 -11   7      408.28      433.85     17.42 o 
   0 -11   7       12.26       10.98      6.02 o 
   1 -11   7       21.40       13.25      5.38 o 
   2 -11   7        2.06        8.18      3.95 o 
   3 -11   7     1772.61     1957.38     66.44 o 
   4 -11   7     1198.07     1156.74     57.83 o 
   5 -11   7      657.40      650.72     32.68 o 
   6 -11   7       15.19        8.71      5.00 o 
  -5 -10   7      344.15      333.60     23.05 o 
  -4 -10   7       71.75       76.01      4.93 o 
  -3 -10   7       20.00       20.73      3.12 o 
  -2 -10   7      131.29      122.57      7.78 o 
  -1 -10   7      472.98      459.35     35.07 o 
   0 -10   7      292.84      274.57     16.34 o 
   1 -10   7     1776.08     1931.29     69.93 o 
   2 -10   7      392.50      427.67     32.33 o 
   3 -10   7       72.98       64.72      4.98 o 
   4 -10   7       46.37       33.72      7.11 o 
   5 -10   7       42.98       40.35      5.52 o 
   6 -10   7      127.65      116.34     31.15 o 
   7 -10   7      819.98      736.88     59.76 o 
  -6  -9   7      117.80      120.47      7.74 o 
  -5  -9   7        6.22        3.06      2.40 o 
  -4  -9   7        3.71        7.83      2.64 o 
  -3  -9   7      750.63      709.07     25.91 o 
  -2  -9   7      823.60      815.71     46.73 o 
  -1  -9   7       10.79        9.82      4.82 o 
   0  -9   7      424.40      417.52     33.15 o 
   1  -9   7       57.25       63.77      9.18 o 
   2  -9   7       48.00       46.28      5.88 o 
   3  -9   7     4242.31     4556.49    292.82 o 
   4  -9   7      569.68      556.12     63.62 o 
   5  -9   7        0.47        3.89      3.05 o 
   6  -9   7       80.88       95.75      6.09 o 
   7  -9   7      256.49      276.81     20.22 o 
  -7  -8   7      268.88      275.50     17.01 o 
  -6  -8   7      174.88      164.42     14.93 o 
  -5  -8   7       47.21       57.13      5.09 o 
  -4  -8   7       62.49       44.49      4.17 o 
  -3  -8   7       34.45       22.66      6.44 o 
  -2  -8   7      218.19      198.21     11.55 o 
  -1  -8   7     4146.94     4092.64     99.07 o 
   0  -8   7      165.23      162.74      8.63 o 
   1  -8   7       13.42       17.46      3.63 o 
   2  -8   7      646.12      610.35     25.06 o 
   3  -8   7      711.52      646.05     32.61 o 
   4  -8   7      365.45      321.74     13.22 o 
   5  -8   7      338.58      330.10      9.08 o 
   6  -8   7       26.29       28.12      3.67 o 
   7  -8   7     1069.84      979.15     55.42 o 
  -7  -7   7       90.25       84.59      9.76 o 
  -6  -7   7      758.99      872.58     25.07 o 
  -5  -7   7      272.37      238.52     12.05 o 
  -4  -7   7      560.68      530.61     20.62 o 
  -3  -7   7      754.79      737.35     33.68 o 
  -2  -7   7      429.93      489.06     39.63 o 
  -1  -7   7      596.28      590.73      9.57 o 
   0  -7   7     1710.11     1524.36     34.23 o 
   1  -7   7     1796.45     1653.93     21.02 o 
   2  -7   7       54.13       47.87      6.73 o 
   3  -7   7     1417.53     1408.50     25.32 o 
   4  -7   7       55.25       58.33      4.43 o 
   5  -7   7       25.26       40.20     11.56 o 
   6  -7   7       70.14       48.83      4.23 o 
   7  -7   7      662.70      695.52     27.55 o 
   8  -7   7      197.48      189.12     11.83 o 
  -8  -6   7        1.35        8.51      2.75 o 
  -7  -6   7      489.17      462.96     16.52 o 
  -6  -6   7     1183.60     1249.91     44.48 o 
  -5  -6   7      273.35      287.91     29.96 o 
  -4  -6   7     2913.72     3217.42    177.78 o 
  -3  -6   7     2480.83     2607.34     61.61 o 
  -2  -6   7     2370.83     2678.61    247.81 o 
  -1  -6   7      325.49      284.55      9.21 o 
   0  -6   7      669.24      685.53     31.90 o 
   1  -6   7      593.95      633.73     17.80 o 
   2  -6   7     2677.84     2695.08     45.53 o 
   3  -6   7     1418.06     1324.45     78.43 o 
   4  -6   7      911.29      971.40     31.07 o 
   5  -6   7      548.48      559.78      9.47 o 
   6  -6   7       80.73       57.34      4.95 o 
   7  -6   7       24.98       26.90      4.54 o 
   8  -6   7      219.84      215.30     14.51 o 
  -8  -5   7      725.35      769.40     30.84 o 
  -7  -5   7      687.64      580.68     16.45 o 
  -6  -5   7       63.86       79.77      5.82 o 
  -5  -5   7      334.96      352.09     32.06 o 
  -4  -5   7       38.10       43.83      6.94 o 
  -3  -5   7      327.56      388.41     17.64 o 
  -2  -5   7     4045.56     4176.74    327.03 o 
  -1  -5   7     3606.47     3533.88    121.85 o 
   0  -5   7     1827.48     1639.07     23.41 o 
   1  -5   7       53.64       25.02      4.01 o 
   2  -5   7      379.46      375.60     10.82 o 
   3  -5   7       77.93       75.02      4.14 o 
   4  -5   7     1021.74     1063.09     19.68 o 
   5  -5   7      674.10      621.70     23.73 o 
   6  -5   7      118.28      113.42     13.79 o 
   7  -5   7      851.62      849.74     39.04 o 
   8  -5   7        5.96        4.30      3.70 o 
  -9  -4   7      343.59      353.75     31.69 o 
  -8  -4   7       21.39       24.24      3.94 o 
  -7  -4   7      107.73       94.22      5.87 o 
  -6  -4   7      998.30      975.45     99.08 o 
  -5  -4   7      427.47      418.92     17.46 o 
  -4  -4   7      469.41      444.23     26.99 o 
  -3  -4   7     1392.61     1485.45     99.30 o 
  -2  -4   7      808.31      869.40     69.60 o 
  -1  -4   7       15.49       26.38      2.51 o 
   0  -4   7     2243.29     2413.59    143.80 o 
   1  -4   7      291.77      271.72     35.87 o 
   2  -4   7     1397.23     1432.07     20.60 o 
   3  -4   7     1213.14     1356.85     17.23 o 
   4  -4   7      237.84      192.89     11.29 o 
   5  -4   7        0.86        7.24      3.59 o 
   6  -4   7      186.79      167.76     10.49 o 
   7  -4   7      731.54      764.44     25.20 o 
   8  -4   7       44.60       36.07      8.86 o 
  -9  -3   7     1293.46     1245.00     64.83 o 
  -8  -3   7     1500.75     1423.70     35.19 o 
  -7  -3   7     1028.00     1153.32     97.39 o 
  -6  -3   7       96.11       96.87      6.62 o 
  -5  -3   7        0.04        2.24      2.11 o 
  -4  -3   7      318.46      222.13     11.50 o 
  -3  -3   7     1793.92     1752.09    153.90 o 
  -2  -3   7       48.66       82.40      3.74 o 
  -1  -3   7     2156.18     2234.90     19.77 o 
   0  -3   7       17.36       19.39      1.69 o 
   1  -3   7       54.67       33.55      2.01 o 
   2  -3   7     1434.81     1558.39     80.10 o 
   3  -3   7      887.74      905.77     11.91 o 
   4  -3   7     1644.22     1675.12     29.51 o 
   5  -3   7     1630.91     1620.03     62.65 o 
   6  -3   7       11.82       17.28      2.70 o 
   7  -3   7      523.99      520.17     26.02 o 
   8  -3   7       11.12       12.77      3.44 o 
  -9  -2   7        0.89        4.59      1.57 o 
  -8  -2   7     3141.80     3365.69     32.44 o 
  -7  -2   7      979.68      898.99    142.73 o 
  -6  -2   7       42.22       32.77      3.17 o 
  -5  -2   7      123.93      110.45      5.69 o 
  -4  -2   7      359.44      327.09     26.91 o 
  -3  -2   7       47.94       54.84      6.74 o 
  -2  -2   7      117.51       97.89      3.60 o 
  -1  -2   7      162.56      170.06      4.20 o 
   0  -2   7     3397.61     3233.06    143.27 o 
   1  -2   7      193.32      232.81      6.46 o 
   2  -2   7       58.48       85.04      2.66 o 
   3  -2   7      280.49      317.00     12.90 o 
   4  -2   7      314.32      344.34     11.56 o 
   5  -2   7     1590.14     1676.57     71.08 o 
   6  -2   7     3741.05     3960.44     25.97 o 
   7  -2   7       78.66       89.01     10.62 o 
 -10  -1   7       24.75       25.97      4.28 o 
  -9  -1   7       45.29       53.70      5.20 o 
  -8  -1   7       41.08       35.75      4.10 o 
  -7  -1   7      546.58      544.31     20.99 o 
  -6  -1   7     1747.03     1840.01     48.55 o 
  -5  -1   7      490.28      507.72     62.65 o 
  -4  -1   7     1001.13      912.42     37.65 o 
  -3  -1   7      745.33      667.32      9.84 o 
  -2  -1   7      399.38      599.64      5.42 o 
  -1  -1   7     1622.20     1708.69     24.21 o 
   0  -1   7      891.48      778.08     13.25 o 
   1  -1   7     2097.19     1970.60     27.32 o 
   2  -1   7     2847.31     2718.00     30.43 o 
   3  -1   7      145.65       95.23      3.14 o 
   4  -1   7     1137.30     1097.05     33.57 o 
   5  -1   7      471.24      467.78     35.64 o 
   6  -1   7      121.98      126.25     16.05 o 
   7  -1   7       16.10       11.30      5.39 o 
 -10   0   7      224.02      251.31     28.60 o 
  -9   0   7      131.16      138.41      6.27 o 
  -8   0   7      213.52      221.73     13.46 o 
  -7   0   7      261.72      281.02     36.20 o 
  -6   0   7      256.58      278.65     30.58 o 
  -5   0   7      287.07      262.36      7.47 o 
  -4   0   7       35.47       31.58      1.66 o 
  -3   0   7       21.07       15.59      1.90 o 
  -2   0   7     4287.71     4686.81     99.87 o 
  -1   0   7      882.73      915.73     19.94 o 
   0   0   7      954.43     1013.20      9.72 o 
   1   0   7     2303.78     2424.47     27.17 o 
   2   0   7      533.24      607.39     30.77 o 
   3   0   7      452.54      465.15     36.08 o 
   4   0   7     1716.38     1766.28     49.08 o 
   5   0   7      318.65      331.70      9.19 o 
   6   0   7      201.80      186.31     17.47 o 
   7   0   7       69.16       64.22      8.42 o 
 -10   1   7      464.13      465.18     37.89 o 
  -9   1   7       50.25       71.06      4.38 o 
  -8   1   7       12.09       11.38      2.77 o 
  -7   1   7       86.62       92.89      5.53 o 
  -6   1   7     3400.06     3245.63    277.73 o 
  -5   1   7       81.62       92.56      3.97 o 
  -4   1   7     2787.98     2894.44    199.18 o 
  -3   1   7     1353.02     1585.42     17.97 o 
  -2   1   7      892.90      897.02     13.57 o 
  -1   1   7       16.82       32.85      1.98 o 
   0   1   7     3675.29     3717.38     43.90 o 
   1   1   7      103.99       71.53      2.26 o 
   2   1   7      646.65      554.87     19.81 o 
   3   1   7      124.19      138.92     12.10 o 
   4   1   7      375.06      369.14     28.89 o 
   5   1   7      184.24      204.21     17.69 o 
   6   1   7      334.54      374.74     20.13 o 
   7   1   7        2.53        3.66      3.71 o 
 -10   2   7       27.01       30.83      9.58 o 
  -9   2   7      199.10      154.54      7.75 o 
  -8   2   7      224.48      247.62     37.91 o 
  -7   2   7        0.67        2.32      1.41 o 
  -6   2   7       22.15       33.17      5.34 o 
  -5   2   7      432.82      524.04     39.96 o 
  -4   2   7     3752.13     3829.69     35.77 o 
  -3   2   7     1038.56     1047.21     46.42 o 
  -2   2   7      972.40      991.48     20.39 o 
  -1   2   7      874.04      931.24     21.71 o 
   0   2   7      289.35      353.60      7.17 o 
   1   2   7       10.13        9.54      1.15 o 
   2   2   7     1426.17     1562.26     39.19 o 
   3   2   7      120.06      122.26      9.14 o 
   4   2   7      707.85      719.51     37.03 o 
   5   2   7      304.61      304.74     16.54 o 
   6   2   7      150.45      138.02     12.67 o 
 -10   3   7        0.50        2.32      6.80 o 
  -9   3   7       39.09       27.63      7.41 o 
  -8   3   7       20.02       28.83     10.01 o 
  -7   3   7       14.96       12.15      2.20 o 
  -6   3   7     2367.43     2486.94     99.96 o 
  -5   3   7       92.34       89.01      7.91 o 
  -4   3   7      124.74      139.61      8.92 o 
  -3   3   7      792.17      826.99     15.90 o 
  -2   3   7     2948.97     2913.22     33.59 o 
  -1   3   7       98.22      134.75      3.43 o 
   0   3   7      719.87      730.78     12.32 o 
   1   3   7      205.63      211.03     12.94 o 
   2   3   7      328.99      304.99     21.43 o 
   3   3   7      545.06      512.61     39.24 o 
   4   3   7     1160.32     1111.21     39.75 o 
   5   3   7      180.40      202.50     12.17 o 
   6   3   7     1451.54     1491.57     78.87 o 
 -10   4   7      458.97      379.96     25.22 o 
  -9   4   7        1.61        5.62      4.75 o 
  -8   4   7      120.53      116.09     11.98 o 
  -7   4   7      117.16      129.86     10.45 o 
  -6   4   7      298.12      320.33     21.14 o 
  -5   4   7      408.89      442.97     30.53 o 
  -4   4   7     2089.84     1936.00     48.04 o 
  -3   4   7       16.51        3.91      1.81 o 
  -2   4   7      124.59       90.71      2.62 o 
  -1   4   7      218.16      219.07      6.38 o 
   0   4   7     1399.64     1418.41     29.99 o 
   1   4   7      676.00      693.88     16.99 o 
   2   4   7      278.10      284.68     22.20 o 
   3   4   7      255.79      227.79     19.44 o 
   4   4   7        0.68        1.30      2.24 o 
   5   4   7        3.40        3.49      4.82 o 
  -9   5   7      581.77      585.97     31.30 o 
  -8   5   7      943.60      912.34     42.41 o 
  -7   5   7       58.06       29.73     10.55 o 
  -6   5   7     2132.08     1760.58     64.57 o 
  -5   5   7      779.16      751.65     22.22 o 
  -4   5   7       52.68       42.27      4.71 o 
  -2   5   7     2139.85     2289.66     34.26 o 
  -1   5   7      636.09      691.70     11.43 o 
   0   5   7     1792.19     1903.98     36.19 o 
   1   5   7     2309.90     2253.08     81.48 o 
   2   5   7      766.62      749.42     27.09 o 
   3   5   7       12.49       12.04      4.90 o 
   4   5   7      580.58      582.66     29.63 o 
  -9   6   7      347.16      356.23     29.54 o 
  -8   6   7      475.99      508.85     29.22 o 
  -7   6   7      774.31      735.41     26.84 o 
  -6   6   7     2546.17     2459.27     84.45 o 
  -5   6   7      431.76      444.52     34.12 o 
  -4   6   7        7.81       16.16      5.02 o 
  -3   6   7     1291.06     1334.75     48.84 o 
  -2   6   7     1789.25     1835.06     46.70 o 
  -1   6   7       39.98       34.38      2.30 o 
   0   6   7      985.92     1064.65     37.30 o 
   1   6   7      472.56      470.35      8.10 o 
   2   6   7     1094.01     1078.83     49.11 o 
   3   6   7       36.41       33.73      5.78 o 
  -8   7   7        0.86        3.31      3.34 o 
  -7   7   7      320.24      267.45     14.16 o 
  -6   7   7        7.33        7.07      4.37 o 
  -5   7   7      301.33      343.81     27.79 o 
  -4   7   7       95.39       65.23      6.40 o 
  -3   7   7      593.94      593.59     30.09 o 
  -2   7   7     1309.74     1391.29     48.00 o 
  -1   7   7       28.39       22.26      3.80 o 
   0   7   7      209.66      199.48     10.65 o 
   1   7   7     1093.25     1034.68     47.03 o 
   2   7   7      120.80      134.50     11.23 o 
   3   7   7      202.05      238.30     17.08 o 
  -8   8   7        7.88        4.76      5.98 o 
  -6   8   7      321.67      337.18     17.49 o 
  -5   8   7        0.87        4.91      3.10 o 
  -4   8   7        3.70        2.72      2.65 o 
  -3   8   7      362.07      352.68     17.40 o 
  -2   8   7      104.88      110.04      6.88 o 
  -6   9   7       10.79        7.79      5.23 o 
  -5   9   7      317.68      343.75     26.05 o 
  -4   9   7      380.65      366.00     27.33 o 
  -3   9   7        1.37        3.30      4.90 o 
  -1 -13   8        5.93        8.78      2.40 o 
   0 -13   8      197.07      179.50     12.83 o 
   1 -13   8        5.27        6.85      3.70 o 
   2 -13   8      376.50      352.86     22.36 o 
   3 -13   8      355.86      368.97     18.98 o 
   4 -13   8       82.74       54.87      5.80 o 
  -3 -12   8      379.02      371.40     13.14 o 
  -2 -12   8      133.08      137.56     27.96 o 
  -1 -12   8       80.58       82.24      7.51 o 
   0 -12   8      151.27      162.67      9.25 o 
   1 -12   8      359.67      365.34     37.36 o 
   2 -12   8       26.32       17.43      4.90 o 
   3 -12   8        7.63        4.42      3.12 o 
   4 -12   8     1954.46     2136.26     24.78 o 
   5 -12   8      202.51      162.92     11.99 o 
  -4 -11   8       82.00       70.78      5.74 o 
  -3 -11   8        6.83        6.14      2.22 o 
  -2 -11   8        0.11       10.38      5.22 o 
  -1 -11   8      603.89      636.29     17.38 o 
   0 -11   8     1064.66     1061.62    105.26 o 
   1 -11   8       31.59       28.23      9.53 o 
   2 -11   8        4.62        6.42      3.57 o 
   3 -11   8      214.44      176.85     11.59 o 
   4 -11   8       15.58       12.87      5.13 o 
   5 -11   8      327.50      274.65     18.07 o 
   6 -11   8      363.94      371.09     38.80 o 
  -5 -10   8      114.22      123.64      8.11 o 
  -4 -10   8      251.91      264.16     16.59 o 
  -3 -10   8       69.94       85.18      6.84 o 
  -2 -10   8       49.79       48.90      4.06 o 
  -1 -10   8        0.49        8.36      5.24 o 
   0 -10   8      159.46      144.06      7.56 o 
   1 -10   8       90.83       76.05      5.19 o 
   2 -10   8      966.67      985.29     35.61 o 
   3 -10   8      541.61      551.99     15.67 o 
   4 -10   8     1508.49     1589.53     39.48 o 
   5 -10   8       54.06       47.77      7.31 o 
   6 -10   8      132.65       84.57      8.27 o 
  -6  -9   8      713.45      714.95     26.62 o 
  -5  -9   8      296.49      263.09     17.81 o 
  -4  -9   8        8.13        9.77      3.04 o 
  -3  -9   8      195.50      147.57      8.30 o 
  -2  -9   8     1231.08     1333.26    145.46 o 
  -1  -9   8      612.71      654.19     25.35 o 
   0  -9   8     2156.63     2012.79     98.65 o 
   1  -9   8        0.83        6.62      3.32 o 
   2  -9   8      247.04      230.62     11.44 o 
   3  -9   8      592.95      590.76     18.33 o 
   4  -9   8      154.15      191.63     23.97 o 
   5  -9   8      241.54      247.84     10.23 o 
   6  -9   8      509.27      485.88     19.67 o 
   7  -9   8        4.83        7.92      4.28 o 
  -7  -8   8       59.96       57.99      7.44 o 
  -6  -8   8      411.87      482.17     34.54 o 
  -5  -8   8       71.85       78.66      8.07 o 
  -4  -8   8      561.62      507.77     19.77 o 
  -3  -8   8       10.88        5.56      2.26 o 
  -2  -8   8      950.10      999.62     46.81 o 
  -1  -8   8       73.89      107.24      7.34 o 
   0  -8   8     1150.97     1047.58     23.81 o 
   1  -8   8      145.26      135.72     17.17 o 
   2  -8   8       61.32       60.59      5.88 o 
   3  -8   8       43.18       44.72      5.03 o 
   4  -8   8       10.00        6.00      2.14 o 
   5  -8   8      149.63      164.02     10.45 o 
   6  -8   8      162.11      169.84      8.92 o 
   7  -8   8      162.34      175.25      6.21 o 
  -7  -7   8      246.15      233.14      9.92 o 
  -6  -7   8      872.41      916.38     33.39 o 
  -5  -7   8      959.48      950.41     34.02 o 
  -4  -7   8      619.36      705.69     85.06 o 
  -3  -7   8      484.35      472.31     22.97 o 
  -2  -7   8     2671.42     2763.87     60.83 o 
  -1  -7   8        3.01        7.17      2.90 o 
   0  -7   8      856.20      893.23     22.25 o 
   1  -7   8      625.56      582.62     14.92 o 
   2  -7   8      170.36      197.33      9.37 o 
   3  -7   8      107.11      122.62      6.94 o 
   4  -7   8      103.18       96.27     23.69 o 
   5  -7   8      105.80       98.23      6.31 o 
   6  -7   8       46.90       44.21      4.74 o 
   7  -7   8       69.60       56.36      5.86 o 
  -8  -6   8      147.18      127.05      9.94 o 
  -7  -6   8      342.09      313.17     19.22 o 
  -6  -6   8      554.29      588.37     17.29 o 
  -5  -6   8      303.24      296.09     33.14 o 
  -4  -6   8     1849.14     1744.86    171.39 o 
  -3  -6   8       93.84       87.24      4.28 o 
  -2  -6   8      729.57      856.62     88.07 o 
  -1  -6   8      568.98      624.74     20.03 o 
   0  -6   8       88.62       71.59      7.66 o 
   1  -6   8      228.09      180.68     13.99 o 
   2  -6   8     1825.97     1830.86     61.43 o 
   3  -6   8       69.15       70.30      4.72 o 
   4  -6   8       38.07       37.43      4.25 o 
   5  -6   8       17.81       17.76      3.55 o 
   6  -6   8      663.40      660.26     17.73 o 
   7  -6   8      169.03      161.18     17.81 o 
  -8  -5   8      387.01      387.83     14.99 o 
  -7  -5   8       40.91       51.50      5.52 o 
  -6  -5   8       31.92       29.28      6.68 o 
  -5  -5   8       14.43        9.62      4.65 o 
  -4  -5   8      441.14      476.02     23.63 o 
  -3  -5   8     1606.68     1805.54     90.36 o 
  -2  -5   8     2437.04     2456.81     29.47 o 
  -1  -5   8      329.22      330.30     10.17 o 
   0  -5   8        8.90       19.79      4.39 o 
   1  -5   8     2073.16     1974.92    212.19 o 
   2  -5   8      950.07      915.74     14.70 o 
   3  -5   8        3.09        2.36      1.65 o 
   4  -5   8      826.75      863.06     14.82 o 
   5  -5   8       24.49       28.82      3.18 o 
   6  -5   8        1.65        7.97      4.22 o 
   7  -5   8      645.29      619.46     24.47 o 
  -9  -4   8        1.07        5.88      2.63 o 
  -8  -4   8       31.10       33.92      8.93 o 
  -7  -4   8        1.93        5.69      1.87 o 
  -6  -4   8     2140.75     2313.79    182.25 o 
  -5  -4   8        0.06        3.96      2.16 o 
  -4  -4   8       82.68       81.46      4.01 o 
  -3  -4   8      136.10      111.41      4.77 o 
  -2  -4   8      818.19      779.25     18.25 o 
  -1  -4   8       27.34       47.30      2.95 o 
   0  -4   8      631.13      537.50     15.16 o 
   1  -4   8       31.53       25.83      3.69 o 
   2  -4   8       27.63       38.63      4.56 o 
   3  -4   8     1223.82     1344.77     88.26 o 
   4  -4   8      736.69      751.93     13.84 o 
   5  -4   8       46.44       57.55      6.08 o 
   6  -4   8      868.87      882.69     33.38 o 
   7  -4   8      460.36      527.72     28.07 o 
  -9  -3   8        9.87        6.21      5.29 o 
  -8  -3   8        5.40        3.24      2.84 o 
  -7  -3   8       81.30       87.76      6.00 o 
  -6  -3   8      404.45      345.42     38.65 o 
  -5  -3   8      130.78      135.26      7.56 o 
  -4  -3   8      190.58      176.37      7.02 o 
  -3  -3   8      938.34      985.38     50.37 o 
  -2  -3   8     1265.07     1256.12     74.40 o 
  -1  -3   8      651.76      583.25     16.14 o 
   0  -3   8       19.39        9.69      2.38 o 
   1  -3   8     2535.95     2472.62     41.56 o 
   2  -3   8     3970.63     4033.29     63.23 o 
   3  -3   8      927.26     1021.61     18.43 o 
   4  -3   8       70.30       65.66      3.96 o 
   5  -3   8     1064.61     1115.78     39.47 o 
   6  -3   8      363.14      378.30     16.82 o 
   7  -3   8        2.42        4.48      3.87 o 
  -9  -2   8     2228.85     2333.95     90.67 o 
  -8  -2   8     1672.38     1668.19     42.90 o 
  -7  -2   8       30.16       31.77     11.28 o 
  -6  -2   8        8.63        8.22      3.14 o 
  -5  -2   8     1855.77     1713.82    227.40 o 
  -4  -2   8      145.39      142.28      5.78 o 
  -3  -2   8      206.47      182.08     15.41 o 
  -2  -2   8      615.40      543.07     12.19 o 
  -1  -2   8      602.33      599.08     16.64 o 
   0  -2   8     4669.54     4861.79     85.68 o 
   1  -2   8      766.33      847.22     38.49 o 
   2  -2   8        2.08        8.48      1.43 o 
   3  -2   8      776.21      793.41     25.79 o 
   4  -2   8     2558.65     2461.28     47.02 o 
   5  -2   8      251.54      230.95     10.95 o 
   6  -2   8      366.08      335.67     28.97 o 
   7  -2   8       22.02       43.71      6.69 o 
  -9  -1   8      141.28      131.20      8.30 o 
  -8  -1   8      442.00      471.26     35.51 o 
  -7  -1   8       11.13       18.20      3.75 o 
  -6  -1   8      831.06      899.09     45.30 o 
  -5  -1   8     1263.30     1263.50    100.11 o 
  -4  -1   8        6.03        5.43      1.55 o 
  -3  -1   8     1268.40     1282.03     75.73 o 
  -2  -1   8     1345.99     1490.16     37.72 o 
  -1  -1   8      495.58      459.32     17.89 o 
   0  -1   8     1904.40     2024.98     22.80 o 
   1  -1   8      680.92      822.63      8.49 o 
   2  -1   8     2566.41     2836.98    112.50 o 
   3  -1   8      347.74      316.91     11.55 o 
   4  -1   8        0.64        0.85      0.86 o 
   5  -1   8      760.93      737.11     28.38 o 
   6  -1   8      111.76      126.46     10.49 o 
   7  -1   8       61.73       36.38      8.95 o 
 -10   0   8      111.55      103.04      9.02 o 
  -9   0   8       53.22       46.52      3.98 o 
  -8   0   8      220.47      272.36     23.45 o 
  -7   0   8       36.28       29.06      2.45 o 
  -6   0   8        0.69        2.95      2.05 o 
  -5   0   8      897.81      848.79     29.81 o 
  -4   0   8     2320.99     2346.11     66.57 o 
  -3   0   8      308.28      253.46      6.09 o 
  -2   0   8      179.60      110.25      3.27 o 
  -1   0   8     1209.69     1319.22     41.24 o 
   0   0   8      475.40      548.85     12.24 o 
   1   0   8      453.82      376.45      4.35 o 
   2   0   8      298.04      250.48      8.38 o 
   3   0   8      221.28      266.07     19.29 o 
   4   0   8        0.88        5.45      4.36 o 
   5   0   8      473.02      488.38     24.51 o 
   6   0   8      331.24      307.54     16.97 o 
 -10   1   8       59.67       58.06      5.61 o 
  -9   1   8      668.26      671.92     39.17 o 
  -8   1   8      157.77      181.18     10.94 o 
  -7   1   8        2.54        2.87      1.73 o 
  -6   1   8       66.02       72.03      4.99 o 
  -5   1   8        1.23        3.32      0.94 o 
  -4   1   8       80.24       53.41      2.86 o 
  -3   1   8     2355.60     2643.01     97.79 o 
  -2   1   8     1748.43     1841.86     20.88 o 
  -1   1   8      137.93      109.51      4.60 o 
   0   1   8      976.21     1076.14     10.71 o 
   1   1   8       20.84       28.13      1.33 o 
   2   1   8        0.94        3.21      2.46 o 
   3   1   8        5.69        4.35      2.41 o 
   4   1   8      657.09      637.43     33.51 o 
   5   1   8       86.72       86.00      8.08 o 
   6   1   8      223.87      227.41     19.12 o 
 -10   2   8       73.23       70.90     12.40 o 
  -9   2   8        7.14        4.42      2.59 o 
  -8   2   8       16.67       17.76      4.08 o 
  -7   2   8     1388.98     1264.16     49.79 o 
  -6   2   8       13.37       14.79      1.74 o 
  -5   2   8     4445.23     4253.50    242.17 o 
  -4   2   8       22.05       27.20      1.35 o 
  -3   2   8      674.56      708.38      8.99 o 
  -2   2   8        0.28        1.92      0.82 o 
  -1   2   8      810.24      749.07     15.56 o 
   0   2   8      117.77       83.19      2.38 o 
   1   2   8     4140.61     3852.06     91.85 o 
   2   2   8      166.28      191.62     12.83 o 
   3   2   8       75.99       67.12      7.10 o 
   4   2   8      392.96      376.48     19.45 o 
   5   2   8      587.39      595.62     33.91 o 
   6   2   8      248.55      251.80     19.25 o 
  -9   3   8      987.53     1089.72     60.42 o 
  -8   3   8       87.73       72.87     11.55 o 
  -7   3   8        0.10        2.91      1.91 o 
  -6   3   8       42.44       35.59      3.23 o 
  -5   3   8     1919.97     1832.88     40.89 o 
  -4   3   8      470.40      441.16     25.78 o 
  -3   3   8     1057.26     1036.84     35.32 o 
  -2   3   8        4.72        2.70      1.55 o 
  -1   3   8      406.38      380.73     10.80 o 
   0   3   8        2.54        1.37      1.24 o 
   1   3   8     1165.83     1275.36     35.28 o 
   2   3   8      887.19      967.99     36.31 o 
   3   3   8     1278.26     1358.26     47.80 o 
   4   3   8      847.80      864.34     40.39 o 
   5   3   8      672.68      724.06     37.37 o 
  -9   4   8      203.04      208.64     17.28 o 
  -8   4   8      101.99       90.02      8.38 o 
  -7   4   8     1398.26     1612.65     56.53 o 
  -6   4   8       74.75       75.84      6.99 o 
  -5   4   8     1608.76     1715.75     47.60 o 
  -4   4   8      192.45      222.65     16.23 o 
  -3   4   8       68.63       51.85      4.60 o 
  -2   4   8     1777.36     1683.80     25.52 o 
  -1   4   8     2881.27     2932.15    113.81 o 
   0   4   8       22.16       22.33      2.29 o 
   1   4   8      189.66      213.21      5.96 o 
   2   4   8      808.15      773.70     27.98 o 
   3   4   8        3.61        5.05      4.15 o 
   4   4   8       14.34        8.45      6.60 o 
  -9   5   8      767.02      782.48     41.91 o 
  -8   5   8      166.19      125.12     11.48 o 
  -7   5   8      348.81      368.50     20.80 o 
  -6   5   8       14.54       14.70      3.61 o 
  -5   5   8     2057.69     1896.19     69.37 o 
  -4   5   8        4.53        4.01      3.07 o 
  -3   5   8      314.78      281.57     15.76 o 
  -2   5   8      123.25      107.12      6.47 o 
  -1   5   8       72.42       94.77      4.31 o 
   0   5   8       97.84       78.37      5.47 o 
   1   5   8      897.26      946.92     33.34 o 
   2   5   8      168.60      145.03     13.78 o 
   3   5   8      670.55      650.82     36.45 o 
   4   5   8        6.91       11.64      5.79 o 
  -8   6   8      115.54      121.13     11.07 o 
  -7   6   8       73.29       86.30      8.97 o 
  -6   6   8       83.31       88.52     10.42 o 
  -5   6   8      180.04      147.19     13.55 o 
  -4   6   8      330.45      314.18     20.84 o 
  -3   6   8      586.66      541.67     27.55 o 
  -2   6   8     1145.46     1080.63     53.67 o 
  -1   6   8     1834.30     1844.79     98.87 o 
   0   6   8       16.09       14.99      2.94 o 
   1   6   8       91.87       77.76      7.43 o 
   2   6   8       32.97       32.57      6.29 o 
   3   6   8      500.99      487.88     27.47 o 
  -8   7   8      708.41      543.45     29.85 o 
  -7   7   8       88.22       79.42     10.39 o 
  -5   7   8      240.45      200.98     11.02 o 
  -4   7   8      317.16      336.03     16.96 o 
  -3   7   8        9.63       10.45      4.03 o 
  -2   7   8       33.28       27.53      3.23 o 
   2   7   8       22.50        9.36      5.68 o 
  -7   8   8        7.25        2.83      5.64 o 
  -6   8   8      144.78      146.30     12.92 o 
  -5   8   8      107.08      117.76     10.58 o 
  -4   8   8      662.00      676.65     37.26 o 
  -3   8   8       63.11       69.61      7.47 o 
  -5   9   8       60.31       54.44      8.60 o 
  -4   9   8      772.84      710.06     37.77 o 
  -1 -13   9      202.35      190.36     13.10 o 
   0 -13   9      248.15      257.46     17.88 o 
   1 -13   9      292.12      276.92     22.49 o 
   2 -13   9      249.37      223.37     22.62 o 
   3 -13   9      123.74      145.57     10.80 o 
  -3 -12   9       20.79       21.23      3.07 o 
  -2 -12   9      281.99      318.22     48.43 o 
  -1 -12   9      258.38      256.09     12.14 o 
   0 -12   9      522.97      525.56     22.86 o 
   1 -12   9      888.52      909.48     35.79 o 
   2 -12   9      117.56      117.75      8.90 o 
   3 -12   9       13.15       14.67      4.75 o 
   4 -12   9      238.25      233.04     16.91 o 
  -4 -11   9        0.23        4.65      2.90 o 
  -3 -11   9       11.34       11.68      3.60 o 
  -2 -11   9       37.71       29.08      4.09 o 
  -1 -11   9      575.21      624.88     17.24 o 
   0 -11   9      603.53      596.02     41.20 o 
   1 -11   9      103.54       87.54      7.24 o 
   2 -11   9       44.39       38.90      5.57 o 
   3 -11   9      601.05      631.41     55.26 o 
   4 -11   9     1566.84     1566.88     80.31 o 
   5 -11   9      265.38      262.81     15.31 o 
  -5 -10   9      523.59      552.21     32.89 o 
  -4 -10   9      376.87      367.55     14.26 o 
  -3 -10   9      105.64      104.63      7.90 o 
  -2 -10   9      262.51      265.80     32.93 o 
  -1 -10   9     1539.03     1607.05     57.97 o 
   0 -10   9      327.07      324.54     13.88 o 
   1 -10   9      472.30      460.64     46.06 o 
   2 -10   9     1011.08      978.08     25.51 o 
   3 -10   9      157.17      134.73      8.49 o 
   4 -10   9       89.88       77.54      6.41 o 
   5 -10   9      465.84      557.82     23.22 o 
   6 -10   9      222.54      186.13     17.05 o 
  -6  -9   9        1.05        9.61      4.30 o 
  -5  -9   9      367.70      366.91     14.44 o 
  -4  -9   9      144.46      150.83     18.51 o 
  -3  -9   9     2417.32     2819.50    281.71 o 
  -2  -9   9      704.85      750.39     20.92 o 
  -1  -9   9        0.17        8.02      5.94 o 
   0  -9   9      111.35      115.42     15.55 o 
   1  -9   9     1735.13     1642.10     42.78 o 
   2  -9   9       67.22       66.19      5.24 o 
   3  -9   9      376.57      400.57     16.16 o 
   4  -9   9      575.71      556.04     44.07 o 
   5  -9   9      215.46      199.22     12.72 o 
   6  -9   9       13.81       14.70      3.88 o 
  -7  -8   9     1373.98     1374.79     89.93 o 
  -6  -8   9      560.55      506.92     20.37 o 
  -5  -8   9      292.12      296.86     11.14 o 
  -4  -8   9        7.11        6.93      3.08 o 
  -3  -8   9      526.26      472.94     26.21 o 
  -2  -8   9       73.14       73.43     18.95 o 
  -1  -8   9     3794.50     3949.59     77.56 o 
   0  -8   9        7.66        7.11      7.73 o 
   1  -8   9       28.53       21.64      4.72 o 
   2  -8   9      162.50      170.54     15.04 o 
   3  -8   9      517.16      543.30     49.39 o 
   4  -8   9       31.10       22.00      3.20 o 
   5  -8   9      834.88      872.86     30.29 o 
   6  -8   9      150.48      128.47     10.68 o 
   7  -8   9      226.55      204.70     13.71 o 
  -7  -7   9      308.76      333.93     32.49 o 
  -6  -7   9      247.52      297.78     16.47 o 
  -5  -7   9     2430.13     2676.76    104.89 o 
  -4  -7   9      348.45      344.42     19.09 o 
  -3  -7   9      173.86      142.24      8.34 o 
  -2  -7   9       62.67       64.17      5.00 o 
  -1  -7   9      266.79      249.68     15.49 o 
   0  -7   9      230.16      216.95     14.73 o 
   1  -7   9      861.86      848.43     79.39 o 
   2  -7   9      351.63      383.33     33.41 o 
   3  -7   9       98.49       96.70      6.50 o 
   4  -7   9        1.83        5.27      2.31 o 
   5  -7   9      364.03      358.28     21.02 o 
   6  -7   9      232.57      219.58     11.68 o 
   7  -7   9      849.32      854.59     32.31 o 
  -8  -6   9       50.25       54.99      7.10 o 
  -7  -6   9      211.53      232.30     14.67 o 
  -6  -6   9       60.17       54.21      5.59 o 
  -5  -6   9       64.87       70.42      4.77 o 
  -4  -6   9      646.23      720.43     94.13 o 
  -3  -6   9      975.11      966.32     18.16 o 
  -2  -6   9      337.81      308.49     12.55 o 
  -1  -6   9      840.01      867.78     75.90 o 
   0  -6   9      244.80      263.20     10.94 o 
   1  -6   9       80.95       59.62      3.60 o 
   2  -6   9      977.07      879.87     74.32 o 
   3  -6   9      890.50      964.76     46.95 o 
   4  -6   9      342.99      292.77     30.27 o 
   5  -6   9      406.47      383.29     21.93 o 
   6  -6   9       29.39       23.02      3.60 o 
   7  -6   9      214.30      199.70     13.32 o 
  -8  -5   9      151.48      160.89     15.87 o 
  -7  -5   9      691.29      648.68     48.90 o 
  -6  -5   9      148.27      145.84     17.15 o 
  -5  -5   9      820.10      779.90     16.49 o 
  -4  -5   9      267.95      307.27     20.26 o 
  -3  -5   9      461.77      455.76     17.75 o 
  -2  -5   9      612.61      634.94     30.82 o 
  -1  -5   9      401.97      388.26     17.42 o 
   0  -5   9       24.37       27.37      3.08 o 
   1  -5   9     3143.55     3336.01     97.98 o 
   2  -5   9      355.75      360.18     39.38 o 
   3  -5   9        0.97        4.50      2.99 o 
   4  -5   9      226.78      216.43     14.66 o 
   5  -5   9     1253.64     1228.16    110.80 o 
   6  -5   9      593.78      573.41     48.83 o 
   7  -5   9     1142.29     1200.17     63.60 o 
  -9  -4   9        1.54        4.92      3.32 o 
  -8  -4   9       13.02       17.67      4.25 o 
  -7  -4   9       24.63       19.84      4.42 o 
  -6  -4   9      104.97       93.19      5.96 o 
  -5  -4   9      335.81      348.11     17.55 o 
  -4  -4   9      813.16      840.71     37.63 o 
  -3  -4   9       69.92       57.48      3.47 o 
  -2  -4   9       38.18       50.94      6.17 o 
  -1  -4   9      385.57      382.92     15.75 o 
   0  -4   9      492.78      515.19     40.45 o 
   1  -4   9     1508.62     1495.15     66.97 o 
   2  -4   9     1357.47     1346.89     32.16 o 
   3  -4   9     4035.60     3942.54    262.31 o 
   4  -4   9        7.17       12.78      3.34 o 
   5  -4   9      175.13      161.03     10.18 o 
   6  -4   9       58.12       50.25      3.58 o 
   7  -4   9       62.85       66.43      9.30 o 
  -9  -3   9      629.27      632.14     30.91 o 
  -8  -3   9      152.87      166.64      8.94 o 
  -7  -3   9      908.18      863.79     31.23 o 
  -6  -3   9       87.47       93.56     14.81 o 
  -5  -3   9      189.00      171.56      8.41 o 
  -4  -3   9      179.19      159.41      7.33 o 
  -3  -3   9       14.38       15.36      2.51 o 
  -2  -3   9       73.04       50.62      3.45 o 
  -1  -3   9     1134.11     1015.62     14.96 o 
   0  -3   9       21.56       14.45      1.92 o 
   1  -3   9     1149.89     1308.68     40.39 o 
   2  -3   9      660.54      661.09     16.47 o 
   3  -3   9     1864.34     1828.47     28.63 o 
   4  -3   9       21.53       19.79      2.29 o 
   5  -3   9      709.41      714.26     18.34 o 
   6  -3   9      159.90      197.23     12.72 o 
   7  -3   9     1460.79     1533.29     80.69 o 
  -9  -2   9       41.78       46.75      4.70 o 
  -8  -2   9      239.20      227.53     36.35 o 
  -7  -2   9        5.89        6.95      2.82 o 
  -6  -2   9       47.10       45.81     12.09 o 
  -5  -2   9     1254.88     1290.95     28.34 o 
  -4  -2   9      740.88      688.57     17.68 o 
  -3  -2   9      911.72      901.77     44.85 o 
  -2  -2   9        1.31        4.49      1.40 o 
  -1  -2   9      509.21      448.26     19.51 o 
   0  -2   9       57.72       28.38      2.75 o 
   1  -2   9     3128.15     3011.46     57.50 o 
   2  -2   9      939.91      884.33     19.70 o 
   3  -2   9        2.09        2.42      1.11 o 
   4  -2   9     1364.45     1423.44     36.87 o 
   5  -2   9       28.49       31.86      6.11 o 
   6  -2   9        1.65        5.84      4.50 o 
  -9  -1   9      397.37      379.38     20.17 o 
  -8  -1   9        5.83        6.28      2.32 o 
  -7  -1   9      489.08      482.18     21.83 o 
  -6  -1   9      657.79      645.63     82.11 o 
  -5  -1   9       14.61       19.47      2.76 o 
  -4  -1   9     2115.49     2087.26     68.61 o 
  -3  -1   9      339.26      355.22      8.91 o 
  -2  -1   9      133.21      174.07      5.20 o 
  -1  -1   9     1517.19     1548.97     94.23 o 
   0  -1   9        9.75       21.29      1.29 o 
   1  -1   9        0.60        2.50      0.90 o 
   2  -1   9     2351.42     2443.89     34.12 o 
   3  -1   9     1048.33     1100.86     21.53 o 
   4  -1   9      111.70       99.11      9.16 o 
   5  -1   9       63.98       62.94      9.03 o 
   6  -1   9      382.00      376.92     29.11 o 
  -9   0   9       16.45       23.96      3.26 o 
  -8   0   9      843.68      895.42    102.96 o 
  -7   0   9      261.10      328.23     13.75 o 
  -6   0   9      171.61      185.94      9.18 o 
  -5   0   9     1054.37     1126.40     35.42 o 
  -4   0   9      717.65      667.89     14.92 o 
  -3   0   9      672.37      703.26      7.68 o 
  -2   0   9     1087.74     1078.62     10.99 o 
  -1   0   9      450.80      383.91      9.27 o 
   0   0   9      253.61      222.11      7.15 o 
   1   0   9       78.35       85.30      3.61 o 
   2   0   9      469.64      434.08     16.86 o 
   3   0   9      235.25      216.86      8.98 o 
   4   0   9       40.15       30.16      4.45 o 
   5   0   9      423.57      415.46     12.78 o 
   6   0   9      415.19      436.19     25.55 o 
  -9   1   9       65.56       71.77      8.47 o 
  -8   1   9      309.87      297.41     12.01 o 
  -7   1   9       14.00        5.39      2.52 o 
  -6   1   9     2523.85     2639.90     50.43 o 
  -5   1   9     1411.61     1545.89     51.08 o 
  -4   1   9     3069.18     3181.16    123.86 o 
  -3   1   9      174.27      167.25      5.46 o 
  -2   1   9      928.43     1103.75     34.49 o 
  -1   1   9       43.98       44.09      4.98 o 
   0   1   9      866.73      870.79     18.87 o 
   1   1   9       37.07       40.03      1.90 o 
   2   1   9     1212.66     1227.49     34.50 o 
   3   1   9       42.62       48.84      5.25 o 
   4   1   9        1.72        8.11      4.66 o 
   5   1   9       24.07       34.78      5.10 o 
  -9   2   9      408.19      419.03     32.92 o 
  -8   2   9      366.64      361.36     20.09 o 
  -7   2   9      146.64      147.18      9.99 o 
  -6   2   9      759.74      772.61     20.45 o 
  -5   2   9      165.44      140.79      5.76 o 
  -4   2   9     3827.90     3740.08     90.79 o 
  -3   2   9      213.31      205.26      6.91 o 
  -2   2   9       44.08       40.99      2.54 o 
  -1   2   9     1267.18     1392.60     29.09 o 
   0   2   9        0.13        2.08      0.89 o 
   1   2   9      432.49      431.10     26.73 o 
   2   2   9     1057.38     1063.89     39.73 o 
   3   2   9      298.55      296.56     24.82 o 
   4   2   9     1800.71     1849.78     83.51 o 
   5   2   9      423.86      439.79     25.23 o 
  -9   3   9       19.22       36.02      7.96 o 
  -8   3   9      472.56      458.81     23.26 o 
  -7   3   9        2.45        9.75      5.61 o 
  -6   3   9      478.85      480.70     37.02 o 
  -5   3   9     1345.16     1323.10     37.23 o 
  -4   3   9      352.99      313.73     22.35 o 
  -3   3   9      604.31      613.59     15.34 o 
  -2   3   9     1758.23     1839.13     27.86 o 
  -1   3   9      591.51      593.94     13.10 o 
   0   3   9      612.21      597.21     22.28 o 
   1   3   9       10.22        3.43      3.13 o 
   2   3   9       11.75       11.32      4.66 o 
   3   3   9      246.93      230.48     20.39 o 
   4   3   9       46.92       51.36      6.73 o 
  -9   4   9       90.14       78.13     11.25 o 
  -8   4   9      354.74      308.47     18.91 o 
  -6   4   9        3.73        4.36      3.65 o 
  -5   4   9      195.20      198.53     11.97 o 
  -4   4   9     1473.89     1629.72     59.56 o 
  -3   4   9        9.43        7.66      3.21 o 
  -2   4   9        8.07        3.80      1.24 o 
  -1   4   9      149.76      164.02      6.23 o 
   0   4   9        4.51        5.65      1.51 o 
   1   4   9      119.05      108.73      8.44 o 
   2   4   9     1787.07     1748.09     59.76 o 
   3   4   9      239.10      261.55     14.12 o 
   4   4   9      118.34      116.48     13.04 o 
  -9   5   9      255.35      281.82     20.75 o 
  -8   5   9      562.45      628.18     32.79 o 
  -7   5   9      290.01      265.51     23.93 o 
  -6   5   9       52.74       47.04      5.97 o 
  -5   5   9      398.65      357.75     28.90 o 
  -4   5   9      710.62      679.32     34.53 o 
  -3   5   9      375.31      373.24     19.40 o 
  -2   5   9     1025.89     1062.80     52.77 o 
  -1   5   9      251.23      248.83     19.92 o 
   0   5   9       91.70      109.44      8.12 o 
   1   5   9       95.72      101.73      7.01 o 
   2   5   9       83.76       80.55      7.91 o 
   3   5   9      216.29      215.84     18.77 o 
  -8   6   9      193.32      175.66     15.66 o 
  -7   6   9      173.44      148.16     12.80 o 
  -6   6   9        6.06        7.52      4.44 o 
  -5   6   9       35.70       27.11      4.08 o 
  -4   6   9      459.77      429.19     20.89 o 
  -3   6   9       18.25       12.01      3.54 o 
  -2   6   9       38.78       26.97      3.05 o 
   1   6   9      204.10      180.74     14.24 o 
   2   6   9      171.27      150.90     14.93 o 
  -6   7   9       35.16       35.55      5.03 o 
  -5   7   9      369.06      351.51     17.70 o 
  -4   7   9     1067.04     1113.38     60.29 o 
  -3   7   9      543.72      520.25     24.35 o 
  -6   8   9      669.73      685.69     37.04 o 
  -5   8   9       32.13       14.09      4.40 o 
  -4   8   9       11.60        7.35      4.71 o 
  -3   8   9      528.27      464.72     23.33 o 
   0 -13  10      237.69      250.99     15.87 o 
   1 -13  10      108.42      105.93     11.31 o 
   2 -13  10       41.55       38.76      9.67 o 
  -3 -12  10       11.68        8.53      2.82 o 
  -2 -12  10      448.14      476.67     18.90 o 
  -1 -12  10      673.24      657.69     24.16 o 
   0 -12  10      394.65      385.73     15.48 o 
   1 -12  10      324.49      307.55     15.16 o 
   2 -12  10      121.67       98.30      7.53 o 
   3 -12  10        3.18        7.81      2.98 o 
   4 -12  10      179.50      142.37     11.01 o 
  -4 -11  10       30.43       18.04      3.92 o 
  -3 -11  10      356.50      348.70     32.02 o 
  -2 -11  10        1.95        7.19      2.57 o 
  -1 -11  10        7.59       11.26      4.90 o 
   0 -11  10     1208.69     1288.68     32.41 o 
   1 -11  10       94.83       94.74      8.55 o 
   2 -11  10      604.09      580.65     67.89 o 
   3 -11  10      442.30      430.81     27.28 o 
   4 -11  10        6.83        7.18      2.96 o 
   5 -11  10      142.66      155.24     17.62 o 
  -5 -10  10        7.04       10.56      7.04 o 
  -4 -10  10      432.47      391.40      7.77 o 
  -3 -10  10      377.73      409.24     38.70 o 
  -2 -10  10      838.46      936.93     77.16 o 
  -1 -10  10     1595.87     1626.96     61.98 o 
   0 -10  10      137.32      114.31     14.38 o 
   1 -10  10        8.14        6.15      3.03 o 
   2 -10  10      136.31      134.77     24.60 o 
   3 -10  10      631.52      589.26      9.73 o 
   4 -10  10      212.70      178.34     31.16 o 
   5 -10  10        1.26        2.46      3.88 o 
  -6  -9  10      582.09      538.26     25.47 o 
  -5  -9  10       39.88       52.12      6.59 o 
  -4  -9  10       81.70       59.49      8.98 o 
  -3  -9  10      138.60      121.59      7.63 o 
  -2  -9  10      223.08      240.53     12.21 o 
  -1  -9  10      116.99      112.43      6.47 o 
   0  -9  10      107.95      114.04      6.25 o 
   1  -9  10        1.43        6.42      2.70 o 
   2  -9  10        0.79        4.25      2.39 o 
   3  -9  10       50.38       47.16      5.39 o 
   4  -9  10        6.81       16.12      6.00 o 
   5  -9  10      151.93      150.06      9.71 o 
   6  -9  10      520.51      544.35     22.43 o 
  -7  -8  10       44.96       46.99      6.76 o 
  -6  -8  10      122.78      128.68     10.05 o 
  -5  -8  10       41.64       35.96      4.70 o 
  -4  -8  10     1578.35     1644.54    178.56 o 
  -3  -8  10       78.50       80.53      6.61 o 
  -2  -8  10        1.41        8.68      3.44 o 
  -1  -8  10      795.91      841.37     56.17 o 
   0  -8  10        8.66       12.81      4.48 o 
   1  -8  10      692.36      703.57     22.93 o 
   2  -8  10       29.80       29.59      3.93 o 
   3  -8  10      116.55      117.64      7.72 o 
   4  -8  10      309.39      288.44     11.10 o 
   5  -8  10      222.01      231.52     16.82 o 
   6  -8  10      534.50      533.31     28.35 o 
  -7  -7  10      325.13      302.82     20.91 o 
  -6  -7  10      387.59      393.61     33.73 o 
  -5  -7  10      131.43      138.56      8.23 o 
  -4  -7  10      217.42      222.36      5.50 o 
  -3  -7  10       27.39       27.32      5.61 o 
  -2  -7  10     1121.66      975.08     52.64 o 
  -1  -7  10     1786.78     1834.75     69.53 o 
   0  -7  10      284.66      285.13     14.57 o 
   1  -7  10      339.40      327.64     16.50 o 
   2  -7  10       21.80       25.54      7.25 o 
   3  -7  10        7.65        8.70      4.23 o 
   4  -7  10      883.86      958.07     24.37 o 
   5  -7  10      313.66      332.12     20.36 o 
   6  -7  10      346.81      384.03     20.76 o 
  -8  -6  10       42.37       54.58      6.64 o 
  -7  -6  10      100.15       97.49     13.69 o 
  -6  -6  10     1753.39     2032.68    164.02 o 
  -5  -6  10      262.66      255.02     13.92 o 
  -4  -6  10       72.84       82.51      5.27 o 
  -3  -6  10       41.41       42.97      3.98 o 
  -2  -6  10      145.71      128.19      7.06 o 
  -1  -6  10        2.76        2.38      1.70 o 
   0  -6  10     2325.82     2344.62     69.88 o 
   1  -6  10      382.79      354.56     25.16 o 
   2  -6  10     1188.24     1216.16     19.98 o 
   3  -6  10      693.96      666.69     18.14 o 
   4  -6  10        9.74        7.85      2.79 o 
   5  -6  10        8.47       14.94      2.94 o 
   6  -6  10      972.31      949.62     57.48 o 
  -8  -5  10      544.08      489.08     18.30 o 
  -7  -5  10       55.98       56.89      6.20 o 
  -6  -5  10      210.94      201.04     34.73 o 
  -5  -5  10        1.71        3.85      2.88 o 
  -4  -5  10     3398.03     3878.22    246.15 o 
  -3  -5  10      986.33     1000.59     41.95 o 
  -2  -5  10      655.93      619.15     47.24 o 
  -1  -5  10        0.56        6.50      2.08 o 
   0  -5  10      329.29      346.58     28.37 o 
   1  -5  10      157.33      169.66     20.78 o 
   2  -5  10     1323.27     1417.35     52.81 o 
   3  -5  10      537.98      519.24     32.62 o 
   4  -5  10      348.89      379.52     14.68 o 
   5  -5  10       14.95       21.00      3.72 o 
   6  -5  10        0.14        8.45      5.02 o 
  -9  -4  10       24.03       44.75      4.01 o 
  -8  -4  10      771.78      791.63     31.09 o 
  -7  -4  10       80.20       68.39      5.56 o 
  -6  -4  10      214.16      261.32     12.61 o 
  -5  -4  10      274.34      301.47     12.62 o 
  -4  -4  10      348.02      362.53     35.48 o 
  -3  -4  10       10.96       13.01      2.82 o 
  -2  -4  10      312.18      282.47     11.27 o 
  -1  -4  10      191.49      178.35      7.60 o 
   0  -4  10     5350.86     5390.59    322.04 o 
   1  -4  10      422.49      493.49     20.08 o 
   2  -4  10       31.46       24.86      2.73 o 
   3  -4  10       57.03       63.91      3.74 o 
   4  -4  10      104.83      104.92      7.10 o 
   5  -4  10      241.50      198.07      7.98 o 
   6  -4  10      382.90      399.58     30.63 o 
  -9  -3  10       30.00       20.65      4.72 o 
  -8  -3  10       72.20       78.73      4.73 o 
  -7  -3  10       72.05       70.60      7.34 o 
  -6  -3  10        5.54       10.18      3.91 o 
  -5  -3  10      118.51      100.06      7.88 o 
  -4  -3  10      894.96      961.45     75.81 o 
  -3  -3  10      305.56      282.80     11.38 o 
  -2  -3  10      132.89      131.07      8.80 o 
  -1  -3  10       92.51      115.77      5.68 o 
   0  -3  10      226.91      225.21     13.75 o 
   1  -3  10      850.06      860.31     48.28 o 
   2  -3  10     3318.76     3353.88    166.19 o 
   3  -3  10        7.32       15.62      2.35 o 
   4  -3  10      414.57      466.47     12.74 o 
   5  -3  10      914.09      779.26     36.72 o 
   6  -3  10       70.87       88.38      9.36 o 
  -9  -2  10       75.49       72.94      5.51 o 
  -8  -2  10      931.81      957.08     62.43 o 
  -7  -2  10       10.20       24.79      3.17 o 
  -6  -2  10        2.08        4.02      3.25 o 
  -5  -2  10      646.26      672.91     51.29 o 
  -4  -2  10      310.37      287.38     22.22 o 
  -3  -2  10     2083.68     2239.47     76.26 o 
  -2  -2  10      639.80      745.46     68.14 o 
  -1  -2  10      104.90       89.60      3.47 o 
   0  -2  10     1805.21     1907.74     87.78 o 
   1  -2  10       45.78       36.98      3.64 o 
   2  -2  10      792.48      759.36     26.44 o 
   3  -2  10     1226.67     1207.79     53.93 o 
   4  -2  10      101.44       90.39      8.22 o 
   5  -2  10       14.43        9.87      5.21 o 
   6  -2  10      305.83      347.33     30.29 o 
  -9  -1  10        4.45        6.00      2.90 o 
  -8  -1  10      458.44      428.21     38.39 o 
  -7  -1  10       26.05       13.09      3.25 o 
  -6  -1  10     1050.90     1052.20     27.79 o 
  -5  -1  10        2.31       15.05      2.66 o 
  -4  -1  10     1301.44     1225.71     22.13 o 
  -3  -1  10      313.46      296.02     11.83 o 
  -2  -1  10      255.65      234.92      9.46 o 
  -1  -1  10      769.71      763.37     34.39 o 
   0  -1  10     3314.36     3281.64     56.18 o 
   1  -1  10      107.86      137.71     10.87 o 
   2  -1  10      420.78      387.75     14.80 o 
   3  -1  10      805.33      830.15     42.24 o 
   4  -1  10        4.80        1.80      4.87 o 
   5  -1  10      112.10      108.37     11.00 o 
   6  -1  10     1124.35     1186.86     74.15 o 
  -9   0  10       81.33       75.65      8.01 o 
  -8   0  10      730.25      673.50     39.41 o 
  -7   0  10        1.47        4.52      2.61 o 
  -6   0  10       63.12       71.56      4.43 o 
  -5   0  10     1040.56     1146.74     76.88 o 
  -4   0  10     3075.70     3314.00     46.21 o 
  -3   0  10      358.31      363.14     12.13 o 
  -2   0  10     2887.52     2995.01     57.33 o 
  -1   0  10       47.27       43.81      3.00 o 
   0   0  10      115.48       97.37      6.09 o 
   1   0  10      205.51      213.19      8.51 o 
   2   0  10      118.27      142.08      9.31 o 
   3   0  10       16.53       19.28      6.25 o 
   4   0  10      585.92      629.86     30.32 o 
   5   0  10        0.10        5.59      3.09 o 
  -9   1  10      567.65      517.63     27.18 o 
  -8   1  10      981.98      901.35     41.90 o 
  -7   1  10      685.57      675.44     65.97 o 
  -6   1  10      704.53      716.79     19.07 o 
  -5   1  10        7.39        3.46      1.28 o 
  -4   1  10      144.78      143.50      6.00 o 
  -3   1  10      943.64      934.51     13.61 o 
  -2   1  10      294.20      249.04      8.45 o 
  -1   1  10      536.80      527.59     21.25 o 
   0   1  10     3628.42     3523.15    254.61 o 
   1   1  10     1423.15     1371.00     44.43 o 
   2   1  10     2304.22     2362.71    116.66 o 
   3   1  10     1739.58     1701.67     58.85 o 
   4   1  10      550.44      596.22     33.84 o 
   5   1  10      113.52      104.26     12.39 o 
  -9   2  10       55.18       56.19      8.24 o 
  -8   2  10        0.05        7.66      4.17 o 
  -7   2  10      949.14     1035.00     37.52 o 
  -6   2  10       36.93       49.32      9.56 o 
  -5   2  10      541.88      533.64     41.16 o 
  -4   2  10     1601.68     1591.42     44.01 o 
  -3   2  10      490.07      462.19     17.92 o 
  -2   2  10      234.97      231.86      9.23 o 
  -1   2  10     1913.74     2054.12    116.99 o 
   0   2  10       16.30       33.29      3.39 o 
   1   2  10      742.43      826.38     41.82 o 
   2   2  10     1487.55     1532.76     53.30 o 
   3   2  10      371.64      347.63     30.18 o 
   4   2  10      242.81      233.15     18.90 o 
  -9   3  10      539.64      531.32     30.77 o 
  -8   3  10      471.30      494.57     28.89 o 
  -7   3  10       17.83       23.01      5.27 o 
  -6   3  10       62.69       76.24      8.49 o 
  -5   3  10      177.24      150.94     10.15 o 
  -4   3  10      173.31      171.99      9.78 o 
  -3   3  10       12.09       13.65      3.96 o 
  -2   3  10       27.86       15.41      1.89 o 
  -1   3  10       19.65       24.83      1.86 o 
   0   3  10        5.68        8.95      2.40 o 
   1   3  10      152.37      143.32     12.52 o 
   2   3  10      251.53      240.06     20.97 o 
   3   3  10     1022.28      981.71     48.73 o 
   4   3  10      234.00      219.87     16.21 o 
  -8   4  10       31.12       18.39      9.67 o 
  -7   4  10       96.06      113.22      9.24 o 
  -6   4  10      130.47      130.33     12.40 o 
  -5   4  10      952.66      978.11     35.01 o 
  -4   4  10        5.90        6.88      4.24 o 
  -3   4  10     1898.33     2035.29    100.50 o 
  -2   4  10      747.65      723.62     36.27 o 
  -1   4  10       25.13       13.05      2.50 o 
   0   4  10       10.96       16.73      9.86 o 
   1   4  10      159.11      153.36      9.16 o 
   2   4  10       88.19       85.63      8.59 o 
   3   4  10       16.90       12.64      5.55 o 
  -8   5  10       28.22       35.96      9.13 o 
  -7   5  10      575.70      597.53     33.57 o 
  -6   5  10      565.66      605.47     29.00 o 
  -5   5  10      274.13      254.72     13.62 o 
  -4   5  10      482.06      509.78     24.66 o 
  -3   5  10      457.20      467.66      7.35 o 
  -2   5  10       11.79       17.45      2.85 o 
   1   5  10     1778.75     1822.33     87.84 o 
   2   5  10      208.00      165.22     14.44 o 
  -7   6  10        3.89        3.09      5.17 o 
  -6   6  10        2.44        5.10      3.54 o 
  -5   6  10       33.09       32.79      5.00 o 
  -4   6  10       11.88       14.23      2.75 o 
  -3   6  10     1781.75     1783.65     79.79 o 
  -6   7  10      414.14      468.99     26.16 o 
  -5   7  10      523.53      546.07     27.68 o 
  -4   7  10        4.92        2.78      2.39 o 
  -3   7  10       98.06       94.58      8.05 o 
  -2 -12  11      298.62      316.58     19.88 o 
  -1 -12  11        0.50       15.12      7.11 o 
   0 -12  11       16.17        7.27      4.30 o 
   1 -12  11      291.44      269.19     15.53 o 
   2 -12  11      553.86      503.46     27.13 o 
   3 -12  11      258.93      247.39     16.12 o 
  -4 -11  11      126.12      105.61      9.53 o 
  -3 -11  11      345.56      333.47     27.25 o 
  -2 -11  11      541.66      507.03     20.89 o 
  -1 -11  11      113.60      117.36      8.58 o 
   0 -11  11     1384.88     1417.81     45.89 o 
   1 -11  11       58.61       40.61      9.53 o 
   2 -11  11       23.82       26.11      8.48 o 
   3 -11  11      379.14      338.81     26.57 o 
   4 -11  11      426.98      478.97     35.68 o 
  -5 -10  11      292.18      303.96     18.69 o 
  -4 -10  11      431.88      434.86     21.19 o 
  -3 -10  11        0.11        7.43      7.60 o 
  -2 -10  11        0.28        4.68      3.08 o 
  -1 -10  11      783.15      860.57     65.66 o 
   0 -10  11     1064.72     1059.54     26.93 o 
   1 -10  11      101.07      108.38      8.78 o 
   2 -10  11      396.11      325.94     12.69 o 
   3 -10  11        8.56        7.30      4.46 o 
   4 -10  11        7.63       11.97      2.99 o 
   5 -10  11       59.73       56.82      6.85 o 
  -6  -9  11       77.08       73.89      7.54 o 
  -5  -9  11      401.83      384.91     20.64 o 
  -4  -9  11      275.43      247.28     15.82 o 
  -3  -9  11      273.15      244.41     10.58 o 
  -2  -9  11       51.59       59.17      6.28 o 
  -1  -9  11      614.40      609.69     45.94 o 
   0  -9  11        9.54        9.03      2.73 o 
   1  -9  11      279.56      308.21     18.27 o 
   2  -9  11      272.16      263.54     16.10 o 
   3  -9  11     1202.14     1108.67    110.84 o 
   4  -9  11      629.04      619.11     25.36 o 
   5  -9  11       39.79       28.49      4.20 o 
  -6  -8  11       61.50       79.83     12.00 o 
  -5  -8  11       75.50       64.37      4.07 o 
  -4  -8  11      489.09      518.50     19.82 o 
  -3  -8  11      424.67      454.19     23.05 o 
  -2  -8  11        4.04        7.11      2.90 o 
  -1  -8  11      120.47      131.15     19.06 o 
   0  -8  11       52.59       61.67      4.85 o 
   1  -8  11      198.62      172.73      8.22 o 
   2  -8  11      234.07      210.28     11.45 o 
   3  -8  11      289.28      308.01     32.86 o 
   4  -8  11      675.83      665.09     22.22 o 
   5  -8  11      632.49      653.32     24.15 o 
  -7  -7  11      650.13      650.65     24.05 o 
  -6  -7  11      268.23      255.87     36.13 o 
  -5  -7  11      392.89      419.54     15.41 o 
  -4  -7  11       73.98       83.19      5.80 o 
  -3  -7  11      194.93      185.92      8.71 o 
  -2  -7  11     1447.42     1412.43     28.34 o 
  -1  -7  11       24.06       22.48      4.72 o 
   0  -7  11        4.90       13.05      4.27 o 
   1  -7  11      372.40      363.34     31.06 o 
   2  -7  11      620.21      604.32     52.27 o 
   3  -7  11      215.74      195.12     11.76 o 
   4  -7  11      802.26      745.07     83.90 o 
   5  -7  11       32.31       25.47      3.33 o 
   6  -7  11       11.45        8.17      3.27 o 
  -8  -6  11      102.57       99.53      6.47 o 
  -7  -6  11      936.09      951.25     37.67 o 
  -6  -6  11      166.81      180.56     18.15 o 
  -5  -6  11       15.72       15.17      2.88 o 
  -4  -6  11      617.86      600.07     17.00 o 
  -3  -6  11     1086.82     1086.39     22.41 o 
  -2  -6  11      350.47      307.66     33.26 o 
  -1  -6  11        1.77        4.36      4.26 o 
   0  -6  11        6.55       12.13      5.21 o 
   1  -6  11      303.40      283.44     12.00 o 
   2  -6  11      168.49      179.00     10.36 o 
   3  -6  11     1298.76     1304.84     46.09 o 
   4  -6  11      691.50      640.50     16.83 o 
   5  -6  11      121.56      102.86     10.01 o 
   6  -6  11      932.84      961.69     51.55 o 
  -8  -5  11        0.40        2.28      4.67 o 
  -7  -5  11      793.48      798.78     82.31 o 
  -6  -5  11        9.80        4.95      3.88 o 
  -5  -5  11       17.25       18.30      5.02 o 
  -4  -5  11        0.58        4.06      2.42 o 
  -3  -5  11       12.74        9.81      2.44 o 
  -2  -5  11      136.83      132.42     11.22 o 
  -1  -5  11     1049.39      949.43     44.26 o 
   0  -5  11       52.42       51.77      3.94 o 
   1  -5  11      758.15      836.17     17.65 o 
   2  -5  11      381.85      364.78     20.13 o 
   3  -5  11       31.64       38.29      9.04 o 
   4  -5  11        0.20        4.74      1.65 o 
   5  -5  11      195.77      170.28     20.52 o 
   6  -5  11       77.63       81.17     11.07 o 
  -8  -4  11      244.33      229.86     28.11 o 
  -7  -4  11       82.12       70.97      4.78 o 
  -6  -4  11      637.93      599.51     18.85 o 
  -5  -4  11      223.56      249.37     19.57 o 
  -4  -4  11       14.79       17.06      2.71 o 
  -3  -4  11     1010.55     1134.14     41.94 o 
  -2  -4  11      132.20      115.38     10.89 o 
  -1  -4  11      134.03      140.31      7.59 o 
   0  -4  11      566.82      600.44     33.95 o 
   1  -4  11     3658.18     3500.84    261.81 o 
   2  -4  11      113.33      113.87      5.29 o 
   3  -4  11      178.29      185.96     11.50 o 
   4  -4  11       40.36       40.32      2.72 o 
   5  -4  11       56.04       55.03      7.56 o 
   6  -4  11       41.44       28.52      9.84 o 
  -9  -3  11      144.43      165.93     28.85 o 
  -8  -3  11       10.42       14.33      6.27 o 
  -7  -3  11      775.54      775.55     19.94 o 
  -6  -3  11       34.14       34.99      2.68 o 
  -5  -3  11      125.88      141.68     19.93 o 
  -4  -3  11      154.87      169.40     11.24 o 
  -3  -3  11     1003.81      934.43     25.08 o 
  -2  -3  11        3.53        4.75      1.88 o 
  -1  -3  11     4307.17     4326.67    135.98 o 
   0  -3  11      355.65      389.93     24.46 o 
   1  -3  11       23.89       28.60      4.07 o 
   2  -3  11      582.62      551.55     19.77 o 
   3  -3  11     1161.59     1054.56     37.31 o 
   4  -3  11       21.92       23.90      4.42 o 
   5  -3  11      265.64      218.36     18.13 o 
  -9  -2  11       38.86       24.78      3.01 o 
  -8  -2  11       74.72       88.59      6.73 o 
  -7  -2  11     1212.44     1221.98     30.16 o 
  -6  -2  11       81.75       84.98      6.09 o 
  -5  -2  11      776.65      658.55     32.84 o 
  -4  -2  11      558.32      500.16     30.99 o 
  -3  -2  11     2095.64     2276.97     39.93 o 
  -2  -2  11        4.62        8.61      2.13 o 
  -1  -2  11      823.44      885.74     25.41 o 
   0  -2  11      278.01      303.31     14.87 o 
   1  -2  11     3789.97     3989.21     85.99 o 
   2  -2  11       80.05       74.54      3.66 o 
   3  -2  11      530.52      511.52     19.91 o 
   4  -2  11      324.98      328.28     28.58 o 
   5  -2  11      311.00      328.41     25.97 o 
  -9  -1  11      843.72      862.02     46.16 o 
  -8  -1  11      784.42      883.80     55.30 o 
  -7  -1  11      426.64      447.46     15.46 o 
  -6  -1  11      663.47      679.27     24.78 o 
  -5  -1  11      222.29      235.53     13.46 o 
  -4  -1  11      182.41      170.43     11.77 o 
  -3  -1  11     2147.65     2191.92     54.56 o 
  -2  -1  11      349.18      357.37     14.94 o 
  -1  -1  11      114.94      121.52      9.78 o 
   0  -1  11      719.52      670.60     11.46 o 
   1  -1  11        1.16        2.09      1.72 o 
   2  -1  11       35.75       36.49      2.64 o 
   3  -1  11      768.86      800.53     29.24 o 
   4  -1  11       99.98      115.89     11.60 o 
   5  -1  11     1262.21     1266.21     66.79 o 
  -8   0  11      209.05      191.82     12.47 o 
  -7   0  11     1399.13     1504.17     58.60 o 
  -6   0  11      320.91      317.90     21.16 o 
  -5   0  11      504.53      493.60     36.00 o 
  -4   0  11      141.51      123.14      5.91 o 
  -3   0  11       38.52       41.05      2.27 o 
  -2   0  11      307.78      335.85     16.40 o 
  -1   0  11        6.59        2.24      3.54 o 
   0   0  11        8.34        9.42      3.04 o 
   1   0  11      533.20      481.78     25.84 o 
   2   0  11       81.63       70.55      6.91 o 
   3   0  11       83.02       77.30      9.23 o 
   4   0  11      239.10      243.85     19.56 o 
  -9   1  11      246.33      247.98     21.16 o 
  -8   1  11       78.15       52.81      9.79 o 
  -7   1  11       61.19       53.13      7.47 o 
  -6   1  11      230.31      236.27     20.56 o 
  -5   1  11        3.71        2.74      1.35 o 
  -4   1  11      729.84      730.41     23.50 o 
  -3   1  11     1209.92     1349.92     26.28 o 
  -2   1  11       62.29       52.14      4.54 o 
  -1   1  11        2.00        4.00      2.03 o 
   0   1  11      530.15      485.72     25.93 o 
   1   1  11       28.99       26.38      3.93 o 
   2   1  11      427.90      427.32     21.29 o 
   3   1  11      449.68      497.09     28.51 o 
   4   1  11        2.48       10.91      6.68 o 
  -9   2  11        6.92       16.59      7.36 o 
  -8   2  11      245.44      291.91     16.67 o 
  -7   2  11      434.96      413.58     12.57 o 
  -6   2  11     1073.03     1060.63     38.04 o 
  -5   2  11      756.34      746.84     38.11 o 
  -4   2  11       41.83       33.77      3.86 o 
  -3   2  11       33.07       29.88      1.95 o 
  -2   2  11      125.16       90.20      4.13 o 
  -1   2  11      790.84      851.17     37.06 o 
   0   2  11       70.49       76.85      4.86 o 
   1   2  11      358.55      348.52     17.84 o 
   2   2  11      903.63      912.52     41.91 o 
   3   2  11      358.77      346.22     26.86 o 
  -8   3  11       14.08       25.17      7.06 o 
  -7   3  11       17.35       22.17      7.85 o 
  -6   3  11      571.28      649.71     24.63 o 
  -5   3  11      407.04      397.91     32.10 o 
  -4   3  11      184.49      169.14     14.38 o 
  -3   3  11      141.48      117.46      8.73 o 
  -2   3  11     1229.13     1239.71     61.47 o 
  -1   3  11        4.38        2.06      1.40 o 
   0   3  11      232.01      244.11     12.70 o 
   1   3  11      795.40      840.85     38.55 o 
   2   3  11      201.57      184.96     14.90 o 
   3   3  11      262.41      229.34     20.08 o 
  -8   4  11        2.28        2.44      4.55 o 
  -7   4  11      281.75      355.72     27.14 o 
  -6   4  11      184.85      181.39     16.68 o 
  -5   4  11      140.43      121.43     11.37 o 
  -4   4  11      578.87      554.55     26.58 o 
  -3   4  11       15.00       15.60      3.80 o 
  -2   4  11      137.37      127.08     10.85 o 
   0   4  11      161.07      149.22      8.91 o 
   1   4  11      126.46      131.72     10.91 o 
   2   4  11      612.44      582.47     31.58 o 
  -7   5  11      213.79      229.92     20.59 o 
  -6   5  11      500.87      473.30     24.32 o 
  -5   5  11      537.87      455.57     25.65 o 
  -4   5  11       10.10        3.97      3.62 o 
  -3   5  11       93.55       84.15      6.26 o 
  -6   6  11      862.04      824.57     43.96 o 
  -5   6  11      822.30      844.75     41.80 o 
  -4   6  11     1165.39     1139.28     55.61 o 
  -2 -12  12      169.14      175.43     14.79 o 
  -1 -12  12      201.29      208.32     13.89 o 
   0 -12  12      316.42      326.09     19.67 o 
   1 -12  12      582.04      574.95     23.69 o 
   2 -12  12        4.69        3.29      2.99 o 
  -3 -11  12      994.02      952.59    142.72 o 
  -2 -11  12       27.90       49.15      5.73 o 
  -1 -11  12       87.68       83.59      7.23 o 
   0 -11  12      338.01      319.05     13.38 o 
   1 -11  12      674.26      686.05     27.81 o 
   2 -11  12        5.36        3.59      2.55 o 
   3 -11  12      132.23      110.57     11.71 o 
  -4 -10  12      192.51      173.49     16.03 o 
  -3 -10  12      236.14      209.01     24.19 o 
  -2 -10  12        3.02       11.03      4.41 o 
  -1 -10  12      603.22      630.89     45.26 o 
   0 -10  12      233.09      220.97     14.48 o 
   1 -10  12      135.81      116.44      7.20 o 
   2 -10  12        5.13        8.43      3.45 o 
   3 -10  12      503.09      443.95     32.39 o 
   4 -10  12      443.08      459.25     19.93 o 
  -5  -9  12      589.33      575.57     21.39 o 
  -4  -9  12      140.39      148.68      9.63 o 
  -3  -9  12        8.59       17.38      4.50 o 
  -2  -9  12      129.85      128.91      9.37 o 
  -1  -9  12       42.83       47.91     15.85 o 
   0  -9  12      115.89      107.59      7.51 o 
   1  -9  12      156.67      168.56     10.88 o 
   2  -9  12     1312.81     1266.79     31.70 o 
   3  -9  12      295.01      312.65     16.12 o 
   4  -9  12      254.09      224.98     14.60 o 
  -6  -8  12      486.74      473.80     17.64 o 
  -5  -8  12       59.42       53.09      5.89 o 
  -4  -8  12        6.66        8.52      2.76 o 
  -3  -8  12     1504.87     1584.62     39.68 o 
  -2  -8  12      618.56      667.67     21.35 o 
  -1  -8  12      506.34      464.89     21.22 o 
   0  -8  12        4.51        9.48      2.09 o 
   1  -8  12      130.79      131.64      7.88 o 
   2  -8  12      304.31      295.59     11.74 o 
   3  -8  12      611.22      590.94     32.38 o 
   4  -8  12      311.21      295.20     11.59 o 
   5  -8  12       94.86       72.56      9.14 o 
  -7  -7  12     1171.49     1167.67     77.05 o 
  -6  -7  12       40.67       43.22      6.06 o 
  -5  -7  12      524.37      502.23     39.97 o 
  -4  -7  12      582.50      639.13     17.71 o 
  -3  -7  12      249.89      250.68     13.62 o 
  -2  -7  12      379.11      416.57     22.94 o 
  -1  -7  12      578.05      560.71     30.23 o 
   0  -7  12        4.98       12.70      6.91 o 
   1  -7  12      582.18      591.75     22.07 o 
   2  -7  12        9.20       17.92      3.32 o 
   3  -7  12      125.62       98.52      7.56 o 
   4  -7  12      309.58      284.30     14.24 o 
   5  -7  12       29.60       28.10      3.63 o 
  -7  -6  12        7.37        9.07      4.12 o 
  -6  -6  12     1309.12     1321.32     47.37 o 
  -5  -6  12        2.61        7.60      3.01 o 
  -4  -6  12        5.87        7.61      2.52 o 
  -3  -6  12      852.93      918.59     28.99 o 
  -2  -6  12      855.31      849.15     31.54 o 
  -1  -6  12       30.57       29.35      6.42 o 
   0  -6  12      560.27      581.52     52.54 o 
   1  -6  12      433.83      423.90     23.31 o 
   2  -6  12      464.65      523.89     19.75 o 
   3  -6  12      206.87      208.88      8.38 o 
   4  -6  12      153.82      139.51      8.55 o 
   5  -6  12       91.67       89.94      7.34 o 
  -8  -5  12      134.85      125.04     11.91 o 
  -7  -5  12       53.87       51.92      9.26 o 
  -6  -5  12      378.72      317.32     11.99 o 
  -5  -5  12        0.11       13.62      5.25 o 
  -4  -5  12     1006.44     1068.86     54.68 o 
  -3  -5  12     1018.08     1008.82     27.16 o 
  -2  -5  12     2245.03     2453.09     61.50 o 
  -1  -5  12      250.11      232.40     16.34 o 
   0  -5  12      933.37      928.44     27.88 o 
   1  -5  12      323.92      372.85     20.67 o 
   2  -5  12      206.30      228.70     15.65 o 
   3  -5  12       76.61       84.98      6.24 o 
   4  -5  12      360.00      408.89      7.92 o 
   5  -5  12       62.84       76.77      9.71 o 
  -8  -4  12      131.22      143.45     25.40 o 
  -7  -4  12      156.52      152.11     10.44 o 
  -6  -4  12      300.10      336.66     24.60 o 
  -5  -4  12       22.26       23.10      3.78 o 
  -4  -4  12        0.09        6.35      2.41 o 
  -3  -4  12       87.91       96.89      5.41 o 
  -2  -4  12     2565.20     2484.27     47.74 o 
  -1  -4  12     1551.11     1556.04     35.02 o 
   0  -4  12     2001.27     1982.67     41.54 o 
   1  -4  12      128.94      109.51     12.78 o 
   2  -4  12       47.24       30.08      7.60 o 
   3  -4  12     1396.38     1366.81    101.74 o 
   4  -4  12      558.69      594.68     33.82 o 
   5  -4  12       75.08       91.79     12.77 o 
  -8  -3  12        3.10        1.75      1.69 o 
  -7  -3  12       37.45       38.87      3.63 o 
  -6  -3  12      246.63      235.50     15.26 o 
  -5  -3  12      424.18      416.81     15.73 o 
  -4  -3  12     1033.90     1024.81     54.36 o 
  -3  -3  12     1949.25     2026.35     39.79 o 
  -2  -3  12      320.36      338.81     13.62 o 
  -1  -3  12      117.25      100.66      5.11 o 
   0  -3  12     2438.66     2710.59     58.36 o 
   1  -3  12       29.15       31.51      2.48 o 
   2  -3  12      525.26      481.63     31.84 o 
   3  -3  12     1690.40     1682.91     58.10 o 
   4  -3  12       14.47       11.66      5.14 o 
   5  -3  12       15.45       21.21      5.41 o 
  -8  -2  12      926.50      949.43     54.40 o 
  -7  -2  12      217.22      219.72     14.53 o 
  -6  -2  12      293.43      312.14     18.04 o 
  -5  -2  12        4.49        6.13      2.79 o 
  -4  -2  12      122.27      130.39      6.20 o 
  -3  -2  12      643.67      654.74     25.03 o 
  -2  -2  12     3461.62     3560.87    226.66 o 
  -1  -2  12       69.86       74.05      4.69 o 
   0  -2  12       14.44       19.96      2.24 o 
   1  -2  12      118.12      109.71      6.98 o 
   2  -2  12        1.69        5.47      1.85 o 
   3  -2  12        2.92       10.30      3.71 o 
   4  -2  12      755.03      692.27     35.62 o 
  -8  -1  12       60.90       60.35     10.11 o 
  -7  -1  12      143.42      152.32     13.01 o 
  -6  -1  12     1053.78     1086.53     97.23 o 
  -5  -1  12      202.56      203.18     17.78 o 
  -4  -1  12     2448.92     2495.89     63.97 o 
  -3  -1  12      256.35      252.32     10.82 o 
  -2  -1  12        9.28        9.59      2.67 o 
  -1  -1  12      126.94      119.88      5.58 o 
   0  -1  12     1187.91     1299.38     42.10 o 
   1  -1  12        4.60        8.92      5.70 o 
   2  -1  12      801.09      794.96     28.78 o 
   3  -1  12        0.26        5.60      3.53 o 
   4  -1  12      282.60      316.36     24.48 o 
  -8   0  12      428.28      374.03     28.57 o 
  -7   0  12        3.25        2.92      4.48 o 
  -6   0  12       29.15       35.14     11.16 o 
  -5   0  12      238.44      227.44     23.52 o 
  -4   0  12      483.26      471.58     25.45 o 
  -3   0  12       32.12       26.46      2.70 o 
  -2   0  12      190.72      173.78     10.01 o 
  -1   0  12      154.51      150.11     10.81 o 
   0   0  12      744.44      767.71     28.47 o 
   1   0  12       11.70       19.81      3.19 o 
   2   0  12      709.06      708.00     34.41 o 
   3   0  12      328.25      306.17     16.52 o 
   4   0  12      836.24      804.90     43.27 o 
  -8   1  12      702.71      585.35     30.16 o 
  -7   1  12       19.64       29.01      5.47 o 
  -6   1  12      125.49      151.02     14.22 o 
  -5   1  12      317.27      303.74     25.04 o 
  -4   1  12       54.62       48.43      4.55 o 
  -3   1  12      288.88      305.11     13.85 o 
  -2   1  12      410.14      429.08     15.65 o 
  -1   1  12     1632.62     1631.27    117.17 o 
   0   1  12     2143.07     2242.31     76.62 o 
   1   1  12       42.12       43.35      5.06 o 
   2   1  12       41.83       34.21      4.23 o 
   3   1  12      376.75      340.24     28.28 o 
  -8   2  12        7.68       12.39      3.66 o 
  -7   2  12      273.97      310.39     16.46 o 
  -6   2  12     1005.44     1020.84     46.95 o 
  -5   2  12      109.92      114.48     11.21 o 
  -4   2  12       75.98       82.24      7.22 o 
  -3   2  12      121.78       96.69      7.53 o 
  -2   2  12      490.45      440.44     34.90 o 
  -1   2  12      304.60      282.00     23.87 o 
   0   2  12      229.93      240.70     12.44 o 
   1   2  12      985.09      920.86     50.20 o 
   2   2  12      678.73      633.69     32.47 o 
  -8   3  12      884.34      979.97     52.42 o 
  -7   3  12       73.49       73.42     10.47 o 
  -6   3  12       64.73       61.51      7.65 o 
  -5   3  12      621.37      582.13     27.64 o 
  -4   3  12      317.51      321.41     16.74 o 
  -3   3  12      131.84      135.50     11.81 o 
  -2   3  12      715.40      686.36     24.18 o 
   1   3  12        2.15        4.41      3.08 o 
   2   3  12      117.33      103.93      9.36 o 
  -7   4  12      111.34      108.73     14.24 o 
  -6   4  12      910.10      897.75     44.62 o 
  -5   4  12       28.04       29.21      4.43 o 
  -4   4  12      222.85      217.30     11.25 o 
  -3   4  12       90.97       78.91      5.84 o 
  -6   5  12        5.44        4.59      3.99 o 
  -5   5  12      407.57      397.94     29.63 o 
  -4   5  12      319.56      306.06     22.94 o 
  -4   6  12       14.77        6.68      4.55 o 
  -3 -11  13       16.03       28.27      8.25 o 
  -2 -11  13      571.86      531.12     38.74 o 
  -1 -11  13      295.70      304.92     17.44 o 
   0 -11  13      636.92      642.06     24.28 o 
   1 -11  13        7.62        3.77      2.58 o 
   2 -11  13        3.58        3.89      3.02 o 
  -4 -10  13      148.64      175.08     15.70 o 
  -3 -10  13      452.58      435.72     17.25 o 
  -2 -10  13      230.05      201.39     20.57 o 
  -1 -10  13        0.90        7.16      2.58 o 
   0 -10  13      175.79      178.04      8.87 o 
   1 -10  13       29.98       16.37      4.87 o 
   2 -10  13      432.99      397.38     21.36 o 
   3 -10  13      193.07      167.26     11.37 o 
  -5  -9  13        0.27       12.38      4.70 o 
  -4  -9  13      435.23      435.10     30.39 o 
  -3  -9  13      251.67      248.87     11.78 o 
  -2  -9  13      425.06      423.77      7.42 o 
  -1  -9  13       51.99       54.88      6.94 o 
   0  -9  13       88.85       91.71     10.13 o 
   1  -9  13      159.78      162.97      6.36 o 
   2  -9  13      302.65      281.27     16.25 o 
   3  -9  13      333.19      320.55     17.93 o 
   4  -9  13      320.86      370.61     38.92 o 
  -6  -8  13      516.13      503.87     29.26 o 
  -5  -8  13       11.55       11.06      3.23 o 
  -4  -8  13      336.11      351.56     21.68 o 
  -3  -8  13        8.00       10.20      2.46 o 
  -2  -8  13       19.21       23.17      5.38 o 
  -1  -8  13       12.02       11.15      2.73 o 
   0  -8  13      153.56      149.63     21.66 o 
   1  -8  13        5.42        4.78      2.51 o 
   2  -8  13      415.43      443.17     20.57 o 
   3  -8  13       41.48       37.56      6.80 o 
   4  -8  13       22.16       11.93      5.62 o 
  -6  -7  13       75.12       58.67      7.75 o 
  -5  -7  13       94.46      113.24      7.43 o 
  -4  -7  13      282.38      299.33     11.86 o 
  -3  -7  13       79.02       82.66     17.57 o 
  -2  -7  13      737.16      768.60     20.26 o 
  -1  -7  13        8.98        8.58      2.71 o 
   0  -7  13      101.38      104.95      9.80 o 
   1  -7  13      918.57      935.44     72.10 o 
   2  -7  13      660.68      676.74     43.42 o 
   3  -7  13      146.52      134.24     11.37 o 
   4  -7  13     1092.33     1156.52     40.17 o 
  -7  -6  13       26.39       28.59      3.78 o 
  -6  -6  13      173.53      197.58      9.29 o 
  -5  -6  13      135.86      136.13     30.14 o 
  -4  -6  13      486.12      505.53     36.19 o 
  -3  -6  13      193.26      212.59     23.42 o 
  -2  -6  13     2042.09     2329.82    168.10 o 
  -1  -6  13       29.05       34.26      3.38 o 
   0  -6  13      713.33      690.41     36.12 o 
   1  -6  13       65.47       59.38      4.61 o 
   2  -6  13        0.11        5.21      3.33 o 
   3  -6  13      159.37      144.30      8.84 o 
   4  -6  13     1537.76     1599.48     64.05 o 
  -7  -5  13      398.43      454.13     42.04 o 
  -6  -5  13      394.83      395.27     24.43 o 
  -5  -5  13      169.01      187.51     18.91 o 
  -4  -5  13      584.43      622.48     66.43 o 
  -3  -5  13      234.48      248.53     12.25 o 
  -2  -5  13      242.56      244.20     11.90 o 
  -1  -5  13     1273.36     1343.21    103.62 o 
   0  -5  13      109.83      120.97      7.97 o 
   1  -5  13        3.18        5.89      1.93 o 
   2  -5  13      888.92      830.94     49.79 o 
   3  -5  13       92.30       89.81      6.30 o 
   4  -5  13       64.62       60.52      8.75 o 
  -8  -4  13      448.44      385.37     18.10 o 
  -7  -4  13       90.34       89.57     10.41 o 
  -6  -4  13      687.29      649.14     21.82 o 
  -5  -4  13      412.35      412.94     23.78 o 
  -4  -4  13       31.65       21.31      9.50 o 
  -2  -4  13     2223.34     2307.97     59.20 o 
  -1  -4  13      217.26      177.48      7.33 o 
   0  -4  13      220.06      212.63     10.28 o 
   1  -4  13       91.19       89.52      6.51 o 
   2  -4  13        1.60        3.00      1.65 o 
   3  -4  13      511.79      512.61     29.83 o 
   4  -4  13      234.89      210.33     18.46 o 
  -8  -3  13       99.29       93.81      7.72 o 
  -7  -3  13      675.66      622.85     24.88 o 
  -6  -3  13      430.50      361.17     23.63 o 
  -5  -3  13      181.26      143.58     12.35 o 
  -4  -3  13      400.77      378.11     14.80 o 
  -3  -3  13       12.70       14.81      4.02 o 
  -2  -3  13      224.08      264.59     21.54 o 
  -1  -3  13      852.72      886.02     23.66 o 
   0  -3  13       44.14       40.16      3.08 o 
   1  -3  13       89.25       86.61      5.15 o 
   2  -3  13      580.30      558.66     18.93 o 
   3  -3  13       15.84       19.22      3.39 o 
   4  -3  13      142.49      129.97     16.96 o 
  -8  -2  13       79.39       73.30     11.53 o 
  -7  -2  13      339.82      374.96     16.75 o 
  -6  -2  13        4.43        3.71      2.52 o 
  -5  -2  13      533.61      596.40     49.78 o 
  -4  -2  13       50.20       46.66      3.75 o 
  -3  -2  13      364.52      333.86     15.98 o 
  -2  -2  13        8.69       14.13      5.17 o 
  -1  -2  13      318.38      310.89     14.39 o 
   0  -2  13       29.35       23.41      4.93 o 
   1  -2  13      418.71      429.62     14.89 o 
   2  -2  13        5.05        7.32      6.25 o 
   3  -2  13      181.20      213.70     19.31 o 
   4  -2  13        5.81        6.60      2.60 o 
  -8  -1  13       86.65       87.58     11.61 o 
  -7  -1  13      117.44      141.68     16.60 o 
  -6  -1  13      152.19      152.36     14.74 o 
  -5  -1  13      240.01      224.47     13.18 o 
  -4  -1  13       63.73       74.91      8.95 o 
  -3  -1  13       53.78       52.58     10.33 o 
  -2  -1  13      497.85      491.71     18.77 o 
  -1  -1  13      426.55      441.26     16.35 o 
   0  -1  13       56.06       58.01      4.34 o 
   1  -1  13       57.23       52.51      6.24 o 
   2  -1  13       32.20       29.42      4.00 o 
   3  -1  13      964.48      973.25     48.47 o 
  -8   0  13       54.95       57.75      8.35 o 
  -7   0  13      722.85      768.72     42.87 o 
  -6   0  13       20.41       33.45      4.90 o 
  -5   0  13      310.83      363.93     18.71 o 
  -4   0  13      449.89      466.65      9.45 o 
  -3   0  13      445.00      428.63     24.18 o 
  -2   0  13      349.91      338.58     20.19 o 
  -1   0  13     2203.96     2301.77     93.11 o 
   0   0  13      465.58      547.09     26.56 o 
   1   0  13      143.06      189.47     18.13 o 
   2   0  13        6.62        7.00      4.05 o 
   3   0  13       32.84       35.13      6.05 o 
  -8   1  13       24.00       35.01      7.04 o 
  -7   1  13        0.00        8.84      4.64 o 
  -6   1  13      195.62      171.76     10.13 o 
  -5   1  13     1402.95     1342.96     46.90 o 
  -4   1  13      173.87      165.83     14.39 o 
  -3   1  13     1107.59     1089.41     38.14 o 
  -2   1  13     1273.47     1190.27     40.95 o 
  -1   1  13       27.27       25.57      2.94 o 
   0   1  13       38.87       30.44      4.96 o 
   1   1  13      942.13      912.52     49.86 o 
   2   1  13      102.26      112.12     12.72 o 
  -7   2  13      648.76      709.27     36.57 o 
  -6   2  13        9.09        3.30      7.25 o 
  -5   2  13        0.86        0.36      1.56 o 
  -4   2  13      261.47      237.18     21.14 o 
  -3   2  13      138.21      166.58      5.63 o 
  -2   2  13      547.24      497.91     23.19 o 
   0   2  13      313.56      301.31     14.98 o 
   1   2  13      613.29      615.45     33.26 o 
  -7   3  13      472.62      471.49     27.75 o 
  -6   3  13        2.93        7.33      4.44 o 
  -5   3  13      322.83      357.31     17.91 o 
  -4   3  13      117.37      118.40     10.23 o 
  -3   3  13      499.30      465.74     26.03 o 
  -6   4  13        7.02       11.31      5.83 o 
  -5   4  13       52.20       50.74      7.67 o 
  -4   4  13      111.93       99.01      8.70 o 
  -1 -11  14       86.65       82.87      9.03 o 
   0 -11  14       27.93       30.67      7.62 o 
  -3 -10  14      110.85      130.11     12.36 o 
  -2 -10  14      141.53      130.98      8.85 o 
  -1 -10  14      963.24     1014.50     81.34 o 
   0 -10  14      101.63       90.92      9.60 o 
   1 -10  14        4.24        7.32      4.40 o 
   2 -10  14      113.23       88.91      9.69 o 
  -4  -9  14       40.68       33.88      3.55 o 
  -3  -9  14      293.77      258.61     14.98 o 
  -2  -9  14      151.55      128.17     10.14 o 
  -1  -9  14      988.64      999.87    109.56 o 
   0  -9  14      248.47      250.70     10.89 o 
   1  -9  14      595.72      551.98     22.10 o 
   2  -9  14       12.53        4.33      2.35 o 
   3  -9  14        6.05        5.39     11.37 o 
  -5  -8  14      184.61      184.76     17.70 o 
  -4  -8  14        1.26        7.95      3.11 o 
  -3  -8  14      769.67      812.94     31.97 o 
  -2  -8  14      604.42      620.11     21.03 o 
  -1  -8  14       61.30       65.96      4.79 o 
   0  -8  14       75.41       67.43      5.10 o 
   1  -8  14      618.88      599.21     38.95 o 
   2  -8  14      162.90      187.59     12.22 o 
   3  -8  14      525.30      589.75     23.40 o 
  -6  -7  14        7.89       12.23      5.82 o 
  -5  -7  14      402.90      480.88     18.14 o 
  -4  -7  14      396.73      393.70      8.52 o 
  -3  -7  14        9.63        4.36      1.72 o 
  -2  -7  14       87.79       77.02      6.22 o 
  -1  -7  14     2247.60     2283.34     55.27 o 
   0  -7  14      130.52      118.10     15.82 o 
   1  -7  14      560.27      587.28     20.41 o 
   2  -7  14       93.35       88.52      6.13 o 
   3  -7  14        2.05       12.03      5.68 o 
  -6  -6  14      750.85      720.66     26.01 o 
  -5  -6  14      707.28      672.40     42.24 o 
  -4  -6  14      128.01      133.24      9.09 o 
  -3  -6  14      707.59      741.33     19.44 o 
  -2  -6  14      439.27      442.78     16.09 o 
  -1  -6  14       59.58       59.49      6.90 o 
   0  -6  14      117.48      131.08      8.68 o 
   1  -6  14      173.47      184.19     11.90 o 
   2  -6  14      148.99      176.94     25.91 o 
   3  -6  14      808.57      934.68     44.64 o 
  -7  -5  14      585.02      564.54     32.40 o 
  -6  -5  14        7.40        4.83      1.54 o 
  -5  -5  14       83.69       79.43      5.48 o 
  -4  -5  14     1326.37     1472.50     52.68 o 
  -3  -5  14      558.77      584.03     27.35 o 
  -2  -5  14      398.03      434.90     24.84 o 
  -1  -5  14      417.93      391.88     22.92 o 
   0  -5  14      225.26      231.30      9.34 o 
   1  -5  14      617.88      611.12     20.40 o 
   2  -5  14       26.12       30.83      2.67 o 
   3  -5  14      117.00      114.16     11.43 o 
  -7  -4  14       47.12       58.49      5.64 o 
  -6  -4  14      110.93      105.14      7.41 o 
  -5  -4  14      867.37      806.78     41.06 o 
  -4  -4  14       12.26       10.51      3.23 o 
  -3  -4  14       68.39       67.25      5.92 o 
  -2  -4  14      919.91      977.08     24.61 o 
  -1  -4  14        1.23        2.77      1.79 o 
   0  -4  14      140.22      160.31      9.89 o 
   1  -4  14      885.20      946.59     52.92 o 
   2  -4  14      176.79      160.94     12.14 o 
   3  -4  14       55.04       43.56      7.88 o 
  -7  -3  14      280.27      282.00     17.81 o 
  -6  -3  14      179.74      201.20      8.30 o 
  -5  -3  14       49.69       54.18      4.48 o 
  -4  -3  14      405.74      423.65     15.49 o 
  -3  -3  14      885.38      900.90     23.18 o 
  -2  -3  14        1.40        3.99      2.03 o 
  -1  -3  14       72.46       68.89      8.20 o 
   0  -3  14     2476.76     2579.05     81.83 o 
   1  -3  14      268.73      270.40     16.20 o 
   2  -3  14        9.90       12.13      4.41 o 
   3  -3  14       23.65       17.44      6.35 o 
  -7  -2  14      262.28      291.01     22.85 o 
  -6  -2  14      165.75      138.67     12.40 o 
  -5  -2  14       77.12       69.60      6.73 o 
  -4  -2  14     1209.40     1201.30     35.82 o 
  -3  -2  14        3.12        5.59      4.10 o 
  -2  -2  14      149.14      148.30     25.17 o 
  -1  -2  14      148.61      165.87     10.25 o 
   0  -2  14       49.48       57.23      4.98 o 
   1  -2  14      925.12      957.15     52.39 o 
   2  -2  14      326.09      325.17     25.04 o 
   3  -2  14      493.69      598.16     38.38 o 
  -7  -1  14      197.35      224.36     18.36 o 
  -6  -1  14      422.76      476.70     27.85 o 
  -5  -1  14        5.32        3.48      4.75 o 
  -4  -1  14      208.84      182.32      9.95 o 
  -3  -1  14       44.13       47.57      3.26 o 
  -2  -1  14       29.61       23.02      2.32 o 
  -1  -1  14      341.96      296.00     19.80 o 
   0  -1  14     1823.41     1854.37     83.29 o 
   1  -1  14      138.91      146.12     13.17 o 
   2  -1  14      652.47      696.01     37.69 o 
  -7   0  14       51.06       53.37      7.99 o 
  -6   0  14       79.74       96.12      9.49 o 
  -5   0  14        3.62        5.29      3.14 o 
  -4   0  14      215.48      246.02     21.37 o 
  -3   0  14      433.63      485.26     23.34 o 
  -2   0  14     1348.48     1310.51     59.09 o 
  -1   0  14      100.04       91.48      7.47 o 
   0   0  14      196.78      195.09     11.16 o 
   1   0  14        6.35        4.79      3.08 o 
   2   0  14      238.30      240.75     16.82 o 
  -7   1  14      199.59      249.16     21.04 o 
  -6   1  14      256.70      263.82     20.43 o 
  -5   1  14       22.55       30.55      6.67 o 
  -4   1  14        5.26        7.83      3.49 o 
  -3   1  14        6.24        5.87      3.24 o 
  -2   1  14      238.42      244.56     12.35 o 
   1   1  14      488.72      528.48     29.20 o 
  -6   2  14       47.10       47.99      6.96 o 
  -5   2  14       44.81       49.23      7.48 o 
  -4   2  14      450.63      440.55      8.91 o 
  -3   2  14      289.87      291.43     21.95 o 
  -5   3  14      120.99      117.71     12.82 o 
  -4   3  14      163.47      177.73     15.24 o 
  -2 -10  15      150.36      147.20      9.05 o 
  -1 -10  15       76.37       59.39      6.64 o 
   0 -10  15     1286.99     1560.48    187.87 o 
  -3  -9  15       12.36       14.91      4.35 o 
  -2  -9  15      647.57      655.38     24.22 o 
  -1  -9  15      904.80      798.03     28.80 o 
   0  -9  15       60.09       64.66     10.38 o 
   1  -9  15       57.04       41.54      4.87 o 
  -4  -8  15      374.63      379.85     40.93 o 
  -3  -8  15        9.38        7.42      2.24 o 
  -2  -8  15        6.50        3.74      1.87 o 
  -1  -8  15      450.35      445.81     19.03 o 
   0  -8  15      516.14      497.41     18.33 o 
   1  -8  15      438.01      394.43     21.40 o 
   2  -8  15      735.44      755.05     28.99 o 
  -5  -7  15        1.12        4.25      4.62 o 
  -4  -7  15      415.01      462.75     17.32 o 
  -3  -7  15       95.52       87.27      7.30 o 
  -2  -7  15     1418.39     1527.82     58.51 o 
  -1  -7  15       73.83       88.10      7.04 o 
   0  -7  15       46.52       41.72      4.31 o 
   1  -7  15        1.44        6.02      2.67 o 
   2  -7  15      408.28      392.48     16.09 o 
  -6  -6  15     1210.68     1241.07     46.47 o 
  -5  -6  15        0.13        8.10      2.39 o 
  -4  -6  15      250.46      245.78      9.94 o 
  -3  -6  15      166.65      149.38      9.16 o 
  -2  -6  15       85.30       69.39      4.83 o 
  -1  -6  15        1.51        6.21      2.71 o 
   0  -6  15      529.40      537.01     21.55 o 
   1  -6  15      171.47      150.67      9.15 o 
   2  -6  15        4.33        4.87      2.10 o 
  -6  -5  15      742.55      765.30     32.67 o 
  -5  -5  15      667.95      675.20     24.82 o 
  -4  -5  15      189.74      208.28     20.62 o 
  -3  -5  15      299.41      261.79     16.50 o 
  -2  -5  15      316.17      330.64     23.38 o 
  -1  -5  15      368.46      356.86     21.56 o 
   0  -5  15       13.53       11.42      3.58 o 
   1  -5  15       32.78       39.77      8.77 o 
  -6  -4  15       58.01       35.66      4.57 o 
  -5  -4  15      184.63      183.71     18.67 o 
  -4  -4  15      465.59      482.39     38.37 o 
  -3  -4  15      322.67      327.18     20.13 o 
  -2  -4  15      453.77      441.47     24.84 o 
  -1  -4  15       10.68       18.25      9.22 o 
   0  -4  15       16.99       13.86      2.84 o 
   1  -4  15      785.68      822.48     29.11 o 
   2  -4  15       33.83       21.25      4.29 o 
  -6  -3  15      667.98      687.56     35.17 o 
  -5  -3  15       15.69       15.73      4.34 o 
  -4  -3  15      119.99       88.16     10.87 o 
  -3  -3  15      112.32      121.34      6.16 o 
  -2  -3  15       14.75       15.06      3.40 o 
  -1  -3  15       86.27       72.64      7.06 o 
   0  -3  15      997.87     1083.51     42.05 o 
   2  -3  15      228.65      258.24     22.55 o 
  -6  -2  15       14.51       26.41      5.78 o 
  -5  -2  15      276.15      315.14     16.90 o 
  -4  -2  15      139.20      139.91      8.45 o 
  -3  -2  15       28.40       29.05      8.68 o 
  -2  -2  15      241.48      203.55     12.80 o 
  -1  -2  15        7.61       10.28      3.67 o 
   0  -2  15      579.05      561.40     29.82 o 
   1  -2  15      207.81      222.37     20.37 o 
  -6  -1  15      821.44      883.13     47.39 o 
  -5  -1  15      181.55      228.63     18.61 o 
  -4  -1  15      290.42      286.92     15.52 o 
  -3  -1  15      368.68      360.44     18.07 o 
  -2  -1  15      858.47      979.10     53.42 o 
  -1  -1  15      196.51      186.16      7.44 o 
   0  -1  15      353.07      407.46     31.33 o 
   1  -1  15       10.47       12.90      5.76 o 
  -6   0  15      194.14      193.41     17.45 o 
  -5   0  15      671.82      619.89     31.74 o 
  -4   0  15     1667.05     1824.19     88.49 o 
  -3   0  15       26.27       24.51      6.70 o 
  -2   0  15       16.01       13.47      4.61 o 
   0   0  15      277.01      323.42     26.45 o 
  -5   1  15      490.09      519.89     28.36 o 
  -4   1  15      666.96      701.33     37.34 o 
  -3   1  15      551.53      505.04     25.62 o 
  -4   2  15      109.15      129.76      9.85 o 
  -3  -8  16      422.55      452.08     18.36 o 
  -2  -8  16      170.29      179.00     11.64 o 
  -1  -8  16      588.57      629.15     24.38 o 
   0  -8  16      313.38      305.49     41.32 o 
  -4  -7  16       72.89       54.84      5.69 o 
  -3  -7  16       30.62       21.53      3.92 o 
  -2  -7  16       11.01        7.66      5.50 o 
  -1  -7  16      475.90      462.53     17.75 o 
   0  -7  16       86.40      106.40      8.31 o 
   1  -7  16      107.83      103.97      7.51 o 
  -5  -6  16      747.51      862.23     38.76 o 
  -4  -6  16        6.41        7.92      4.17 o 
  -3  -6  16       29.58       24.71      4.41 o 
  -2  -6  16      417.92      434.28     18.46 o 
  -1  -6  16       74.09       76.05      9.23 o 
   0  -6  16        2.56        2.89      1.65 o 
   1  -6  16      782.57      765.69     29.14 o 
  -5  -5  16      148.71      158.99     10.81 o 
  -4  -5  16      473.93      485.19     18.76 o 
  -3  -5  16      230.49      223.87     22.67 o 
  -2  -5  16       84.60       98.04      6.17 o 
  -1  -5  16      518.68      495.70     18.26 o 
   0  -5  16       25.03       23.48      7.92 o 
   1  -5  16      421.74      408.12     16.42 o 
  -5  -4  16      850.83      906.22     34.19 o 
  -4  -4  16       56.74       42.97      5.36 o 
  -3  -4  16       23.08       30.31      5.19 o 
  -2  -4  16       16.49       24.51      8.05 o 
  -1  -4  16      484.40      494.65     18.59 o 
   0  -4  16      169.28      153.24     14.13 o 
   1  -4  16      527.58      542.74     35.50 o 
  -5  -3  16       60.11       65.10      9.27 o 
  -4  -3  16      231.33      209.04     16.94 o 
  -3  -3  16      672.75      681.21     53.21 o 
  -2  -3  16       17.38       22.28      4.22 o 
  -1  -3  16      515.83      508.64     18.88 o 
   0  -3  16      112.49       94.40     12.30 o 
  -5  -2  16       77.99       82.08      9.72 o 
  -4  -2  16       21.44       18.32      4.03 o 
  -3  -2  16       25.67       21.84      3.24 o 
  -2  -2  16      102.91       86.75      8.59 o 
  -1  -2  16      681.97      696.91     37.33 o 
   0  -2  16      271.52      265.37     17.86 o 
  -5  -1  16       11.44       11.11      4.40 o 
  -4  -1  16      201.07      182.40     16.79 o 
  -3  -1  16       86.05       97.48     11.70 o 
  -2  -1  16        3.88        1.81      1.19 o 
  -4   0  16      656.30      721.21     45.43 o 
  -3   0  16      368.62      372.61     24.28 o 
  -3  -5  17      444.79      421.18     20.27 o 
  -2  -5  17      183.76      167.95     10.18 o 
  -3  -4  17      211.83      197.84     10.50 o 
  -2  -4  17      268.97      255.65     17.06 o 
                                                 
